# Supplementary material for: Chromosome-level genome of Tibetan naked carp (Gymnocypris przewalskii) provides insights into Tibetan highland adaptation
Source: DNA Res. 2022 Jul 21;29(4):dsac025. doi: 10.1093/dnares/dsac025 (PMC9326183; doi:10.1093/dnares/dsac025)
Supplement: dsac025_Supplementary_Data [file dsac025_supplementary_data.zip]

Archive with 2 entries (2 files):
- Supplementary Figure-0526.docx
- assembly-0701.xlsx
