# Supplementary material for: Chromosome-level genome of Tibetan naked carp (Gymnocypris przewalskii) provides insights into Tibetan highland adaptation
Source: DNA Res. 2022 Jul 21;29(4):dsac025. doi: 10.1093/dnares/dsac025 (PMC9326183; doi:10.1093/dnares/dsac025)
Supplement: dsac025_Supplementary_Data [file dsac025_supplementary_data.zip › assembly-0701.xlsx]

## Sheet: ST1
Supplementary Table 1 Statistics of K-mer analysis
Kmer Length	Kmer Number	Kmer depth	Genome Size(M)	Heterozygous Ratio(%)	Repeat(%)
17	32344651428	37.05	2288.57	0.96	32.15

## Sheet: ST2
Supplementary Table 2 The statistics of the G. przewalskii genome assembly
statistics	Sequence length (bp)	Sequence number	Contig N50 (bp)	Scaffold N50 (bp)	Gap_length (bp)	Gap_length (%)	Contig number	Contig number (%)	Contig length	Contig length (%)	Contig >100kb number	Contig >100kb number (%)	Contig >100kb length	Contig >100kb length (%)
raw	2085351307	22550	136081	136081	-	-	22550	-	2085351307	-	5783	-	1267613144	-
Hi-C	2092479208	1068	383092	44048030	1084502	0.0005	-	-	-	-	-	-	-	-
Hi-C chr	2029228326	46	396634	44980694	1084502	0.0005	21528	0.9547	2022100425	0.9698	5670	0.9805	1247306524	0.984
Hi-C nochr	63250882	1022	66094	66094	-	-	-	-	-	-	-	-	-	-
raw: before Hi-C assembly
Hi-C: after Hi-C assembly
Hi-C chr: chromosome after Hi-C assembly
Hi-C nochr: free sequence after Hi-C assembly

## Sheet: ST4
Supplementary Table 4 The statistics of G. przewalskii genome annotation
	Number of genes (Percentage)
Total prediected gene	56397
Annotated	50660 (89.83%)
Annotated by Nr	50640 (89.79%)
Annotated by Swissport	42948 (76.15%)
Annotated by KOG	33706 (59.77%)
Annotated by KEGG	49769 (88.25%)
Unannotated	5737 (10.17%)

## Sheet: ST3
Supplementary Table 3 Genome assessment using and
BUSCO evaluation (vertebrata_odb9)
Categories	Number of genes (Percentage)
Complete BUSCOs		2313（89.4%）
Complete and single-copy BUSCOs		1187 (45.9%)
Complete and duplicated BUSCOs		1126 (43.5%)
Fragmented BUSCOs		66 (2.6%)
Missing BUSCOs		207 (8.0%)
Total vertebrata_odb9 BUSCO groups searched		2586
Merqury evaluation
Assembly	unique_kmer_in_assembly	reads_set	share_kmer	kmer_in_genome	all_reads_kmer	QV	Completeness(%)	error_rate
raw	31067135	all	2084900265	725912204	903974460	31.459	80.3023	0.000714657
hi-c	31572571	all	2091156406	726406718	903974460	31.4015	80.357	0.000724179
hi-c chr	30473419	all	2027925964	713812654	903974460	31.4222	78.9638	0.000720737

## Sheet: ST5
Supplementary Table 5 The statistics of ncRNA in G. przewalskii genome
type		Copy Number	Average Length(bp)	Total Length(bp)	Percentage(%) of Genome
miRNA		1653	116.5	192575	0.0095
tRNA		24705	73.13	1806691	0.0891
rRNA	rRNA	2068	241.94	500342	0.0247
	18s rRNA	65	2265.68	147269	0.0073
	28s rRNA	32	4031.72	129015	0.0064
	8s rRNA	1971	113.68	224058	0.0111
snRNA	snRNA	2649	143.23	379411	0.0187
	CD-box	691	160.28	110754	0.0055
	HACA-box	164	149.73	24555	0.0012
	scaRNA	80	180.36	14429	0.0007
	splicing	1664	132.5	220483	0.0109

## Sheet: ST6
Supplementary Table 6 The prediction of repetitive sequences in G. przewalskii genome
Total Gene Lenght = 2022100425
Type	Repbase TEs Length (bp)	% in genome	TE protiens Length (bp)	% in genome	De novo Length (bp)	% in genome	Combined TEs Length (bp)	% in genome
DNA	322842263	15.9657	49253009	2.43574	168531695	8.33449	414233048	20.4853
LINE	88511772	4.37722	71443897	3.53315	241157941	11.9261	284051412	14.0473
SINE	16696431	0.825697	0	0	0	0	16696431	0.825697
LTR	117990506	5.83505	88426066	4.37298	403174050	19.9384	430825097	21.3058
Other	6676	0.00033	0	0	0	0	6676	0.00033
Unknown	6359198	0.314485	0	0	108234608	5.35258	114253492	5.65024
Total	556594354	27.5256	208619997	10.317	773429719	38.2488	867283278	42.8902

## Sheet: ST7
Supplementary Table 7 Summary of orthologuo genes of 10 cyprinid fishes
Species	No. of gene families	No.of genes in gene families	Average gene numbers per gene family
G. przewalskii	23605	50959	2.15882
D. rerio	19706	26074	1.32315
C. carpio	23243	46094	1.98313
O. macrolepis	17842	22606	1.26701
O. stewartii	21381	44289	2.07142
P. huangchuchieni	18205	22513	1.23664
C. idellus	22317	30131	1.35014
S. anshuiensis	21028	41596	1.97812
S. grahami	22045	43590	1.97732
S. rhinocerous	21402	42915	2.00519

## Sheet: ST8
Supplementary Table 8 GO enrichment of G. przewalskii expanded genes
Category	ID	Description	pvalue	Count	GeneID
BP	GO:0086010	membrane depolarization during action potential	2.38129e-43	32	GPPG00004658/GPPG00006940/GPPG00011317/GPPG00015671/GPPG00015811/GPPG00017374/GPPG00017719/GPPG00023041/GPPG00074054/GPPG00077893/GPPG00023015/GPPG00045092/GPPG00067768/GPPG00101535/GPPG00101538/GPPG00101557/GPPG00000756/GPPG00003760/GPPG00008971/GPPG00010838/GPPG00021492/GPPG00025923/GPPG00029511/GPPG00054679/GPPG00073559/GPPG00086650/GPPG00011276/GPPG00039414/GPPG00042048/GPPG00049520/GPPG00070…
BP	GO:1901660	calcium ion export	3.10083e-40	22	GPPG00006422/GPPG00023015/GPPG00027980/GPPG00028389/GPPG00045092/GPPG00045138/GPPG00067768/GPPG00071471/GPPG00101535/GPPG00101538/GPPG00101557/GPPG00000544/GPPG00004676/GPPG00010256/GPPG00023217/GPPG00029001/GPPG00032155/GPPG00033915/GPPG00036809/GPPG00039501/GPPG00053950/GPPG00078330
BP	GO:0061337	cardiac conduction	7.6711e-37	34	GPPG00006422/GPPG00023015/GPPG00027980/GPPG00028389/GPPG00045092/GPPG00045138/GPPG00067768/GPPG00071471/GPPG00101535/GPPG00101538/GPPG00101557/GPPG00025923/GPPG00086650/GPPG00001762/GPPG00002597/GPPG00024521/GPPG00029479/GPPG00033774/GPPG00040191/GPPG00044815/GPPG00070909/GPPG00073302/GPPG00073989/GPPG00000544/GPPG00004676/GPPG00010256/GPPG00023217/GPPG00029001/GPPG00032155/GPPG00033915/GPPG00036…
BP	GO:0051899	membrane depolarization	2.62886e-33	32	GPPG00004658/GPPG00006940/GPPG00011317/GPPG00015671/GPPG00015811/GPPG00017374/GPPG00017719/GPPG00023041/GPPG00074054/GPPG00077893/GPPG00023015/GPPG00045092/GPPG00067768/GPPG00101535/GPPG00101538/GPPG00101557/GPPG00000756/GPPG00003760/GPPG00008971/GPPG00010838/GPPG00021492/GPPG00025923/GPPG00029511/GPPG00054679/GPPG00073559/GPPG00086650/GPPG00011276/GPPG00039414/GPPG00042048/GPPG00049520/GPPG00070…
BP	GO:1903386	negative regulation of homophilic cell adhesion	7.31202e-33	17	GPPG00009143/GPPG00009833/GPPG00028458/GPPG00040268/GPPG00049816/GPPG00065183/GPPG00066269/GPPG00070614/GPPG00070615/GPPG00075401/GPPG00078568/GPPG00081569/GPPG00081587/GPPG00082739/GPPG00083074/GPPG00084050/GPPG00086994
BP	GO:0045466	R7 cell differentiation	4.39046e-32	30	GPPG00009143/GPPG00009833/GPPG00028458/GPPG00040268/GPPG00049816/GPPG00065183/GPPG00066269/GPPG00070614/GPPG00070615/GPPG00075401/GPPG00078568/GPPG00081569/GPPG00081587/GPPG00082739/GPPG00083074/GPPG00084050/GPPG00086994/GPPG00014218/GPPG00014385/GPPG00018968/GPPG00018969/GPPG00020346/GPPG00021105/GPPG00028370/GPPG00028371/GPPG00045072/GPPG00067926/GPPG00067927/GPPG00075252/GPPG00082076
BP	GO:0060269	centripetally migrating follicle cell migration	7.86368e-28	17	GPPG00009143/GPPG00009833/GPPG00028458/GPPG00040268/GPPG00049816/GPPG00065183/GPPG00066269/GPPG00070614/GPPG00070615/GPPG00075401/GPPG00078568/GPPG00081569/GPPG00081587/GPPG00082739/GPPG00083074/GPPG00084050/GPPG00086994
BP	GO:1903779	regulation of cardiac conduction	7.50399e-27	22	GPPG00006422/GPPG00023015/GPPG00027980/GPPG00028389/GPPG00045092/GPPG00045138/GPPG00067768/GPPG00071471/GPPG00101535/GPPG00101538/GPPG00101557/GPPG00000544/GPPG00004676/GPPG00010256/GPPG00023217/GPPG00029001/GPPG00032155/GPPG00033915/GPPG00036809/GPPG00039501/GPPG00053950/GPPG00078330
BP	GO:0036376	sodium ion export across plasma membrane	1.08978e-26	16	GPPG00023015/GPPG00045092/GPPG00067768/GPPG00101535/GPPG00101538/GPPG00101557/GPPG00001762/GPPG00002597/GPPG00024521/GPPG00029479/GPPG00033774/GPPG00040191/GPPG00044815/GPPG00070909/GPPG00073302/GPPG00073989
BP	GO:2000579	positive regulation of ATP-dependent microtubule motor activity, minus-end-directed	1.07396e-25	13	GPPG00000675/GPPG00008082/GPPG00009861/GPPG00017343/GPPG00043726/GPPG00057709/GPPG00065820/GPPG00071743/GPPG00075963/GPPG00077203/GPPG00084109/GPPG00085214/GPPG00086129
BP	GO:1903385	regulation of homophilic cell adhesion	1.30812e-25	17	GPPG00009143/GPPG00009833/GPPG00028458/GPPG00040268/GPPG00049816/GPPG00065183/GPPG00066269/GPPG00070614/GPPG00070615/GPPG00075401/GPPG00078568/GPPG00081569/GPPG00081587/GPPG00082739/GPPG00083074/GPPG00084050/GPPG00086994
BP	GO:0099132	ATP hydrolysis coupled cation transmembrane transport	1.73225e-25	21	GPPG00001762/GPPG00002597/GPPG00024521/GPPG00029479/GPPG00033774/GPPG00040191/GPPG00044815/GPPG00070909/GPPG00073302/GPPG00073989/GPPG00000544/GPPG00004676/GPPG00010256/GPPG00023217/GPPG00029001/GPPG00032155/GPPG00033915/GPPG00036809/GPPG00039501/GPPG00053950/GPPG00078330
BP	GO:0006883	cellular sodium ion homeostasis	4.36406e-25	16	GPPG00023015/GPPG00045092/GPPG00067768/GPPG00101535/GPPG00101538/GPPG00101557/GPPG00001762/GPPG00002597/GPPG00024521/GPPG00029479/GPPG00033774/GPPG00040191/GPPG00044815/GPPG00070909/GPPG00073302/GPPG00073989
BP	GO:0031887	lipid droplet transport along microtubule	5.10069e-25	13	GPPG00000675/GPPG00008082/GPPG00009861/GPPG00017343/GPPG00043726/GPPG00057709/GPPG00065820/GPPG00071743/GPPG00075963/GPPG00077203/GPPG00084109/GPPG00085214/GPPG00086129
BP	GO:2000577	regulation of ATP-dependent microtubule motor activity, minus-end-directed	8.23719e-25	13	GPPG00000675/GPPG00008082/GPPG00009861/GPPG00017343/GPPG00043726/GPPG00057709/GPPG00065820/GPPG00071743/GPPG00075963/GPPG00077203/GPPG00084109/GPPG00085214/GPPG00086129
BP	GO:0090662	ATP hydrolysis coupled transmembrane transport	3.72755e-24	21	GPPG00001762/GPPG00002597/GPPG00024521/GPPG00029479/GPPG00033774/GPPG00040191/GPPG00044815/GPPG00070909/GPPG00073302/GPPG00073989/GPPG00000544/GPPG00004676/GPPG00010256/GPPG00023217/GPPG00029001/GPPG00032155/GPPG00033915/GPPG00036809/GPPG00039501/GPPG00053950/GPPG00078330
BP	GO:0099131	ATP hydrolysis coupled ion transmembrane transport	3.72755e-24	21	GPPG00001762/GPPG00002597/GPPG00024521/GPPG00029479/GPPG00033774/GPPG00040191/GPPG00044815/GPPG00070909/GPPG00073302/GPPG00073989/GPPG00000544/GPPG00004676/GPPG00010256/GPPG00023217/GPPG00029001/GPPG00032155/GPPG00033915/GPPG00036809/GPPG00039501/GPPG00053950/GPPG00078330
BP	GO:0007412	axon target recognition	6.45554e-24	17	GPPG00009143/GPPG00009833/GPPG00028458/GPPG00040268/GPPG00049816/GPPG00065183/GPPG00066269/GPPG00070614/GPPG00070615/GPPG00075401/GPPG00078568/GPPG00081569/GPPG00081587/GPPG00082739/GPPG00083074/GPPG00084050/GPPG00086994
BP	GO:0086064	cell communication by electrical coupling involved in cardiac conduction	1.74396e-23	16	GPPG00023015/GPPG00045092/GPPG00067768/GPPG00101535/GPPG00101538/GPPG00101557/GPPG00001762/GPPG00002597/GPPG00024521/GPPG00029479/GPPG00033774/GPPG00040191/GPPG00044815/GPPG00070909/GPPG00073302/GPPG00073989
BP	GO:0140115	export across plasma membrane	5.58824e-23	16	GPPG00023015/GPPG00045092/GPPG00067768/GPPG00101535/GPPG00101538/GPPG00101557/GPPG00001762/GPPG00002597/GPPG00024521/GPPG00029479/GPPG00033774/GPPG00040191/GPPG00044815/GPPG00070909/GPPG00073302/GPPG00073989
BP	GO:0050884	neuromuscular process controlling posture	9.06891e-23	17	GPPG00011317/GPPG00015671/GPPG00015811/GPPG00006422/GPPG00011145/GPPG00015461/GPPG00023015/GPPG00027980/GPPG00028389/GPPG00045092/GPPG00045138/GPPG00049259/GPPG00067768/GPPG00071471/GPPG00101535/GPPG00101538/GPPG00101557
BP	GO:0048143	astrocyte activation	5.35754e-22	14	GPPG00014218/GPPG00018968/GPPG00018969/GPPG00020346/GPPG00021105/GPPG00082076/GPPG00002678/GPPG00002764/GPPG00002766/GPPG00003836/GPPG00003838/GPPG00013828/GPPG00013830/GPPG00030008
BP	GO:1990034	calcium ion export across plasma membrane	5.88151e-22	12	GPPG00006422/GPPG00027980/GPPG00028389/GPPG00045138/GPPG00071471/GPPG00000544/GPPG00004676/GPPG00010256/GPPG00023217/GPPG00033915/GPPG00039501/GPPG00078330
BP	GO:0008594	photoreceptor cell morphogenesis	1.36916e-21	17	GPPG00009143/GPPG00009833/GPPG00028458/GPPG00040268/GPPG00049816/GPPG00065183/GPPG00066269/GPPG00070614/GPPG00070615/GPPG00075401/GPPG00078568/GPPG00081569/GPPG00081587/GPPG00082739/GPPG00083074/GPPG00084050/GPPG00086994
BP	GO:0032429	regulation of phospholipase A2 activity	1.5102e-21	14	GPPG00014218/GPPG00018968/GPPG00018969/GPPG00020346/GPPG00021105/GPPG00082076/GPPG00002678/GPPG00002764/GPPG00002766/GPPG00003836/GPPG00003838/GPPG00013828/GPPG00013830/GPPG00030008
BP	GO:0007421	stomatogastric nervous system development	1.58585e-21	13	GPPG00014218/GPPG00014385/GPPG00018968/GPPG00018969/GPPG00020346/GPPG00021105/GPPG00028370/GPPG00028371/GPPG00045072/GPPG00067926/GPPG00067927/GPPG00075252/GPPG00082076
BP	GO:0008071	maternal determination of dorsal/ventral axis, ovarian follicular epithelium, soma encoded	1.58585e-21	13	GPPG00014218/GPPG00014385/GPPG00018968/GPPG00018969/GPPG00020346/GPPG00021105/GPPG00028370/GPPG00028371/GPPG00045072/GPPG00067926/GPPG00067927/GPPG00075252/GPPG00082076
BP	GO:0010644	cell communication by electrical coupling	1.9687e-21	16	GPPG00023015/GPPG00045092/GPPG00067768/GPPG00101535/GPPG00101538/GPPG00101557/GPPG00001762/GPPG00002597/GPPG00024521/GPPG00029479/GPPG00033774/GPPG00040191/GPPG00044815/GPPG00070909/GPPG00073302/GPPG00073989
BP	GO:0098659	inorganic cation import across plasma membrane	2.39731e-21	19	GPPG00006422/GPPG00023015/GPPG00027980/GPPG00028389/GPPG00045092/GPPG00045138/GPPG00067768/GPPG00071471/GPPG00101535/GPPG00101538/GPPG00101557/GPPG00002597/GPPG00024521/GPPG00029479/GPPG00040191/GPPG00070909/GPPG00073989/GPPG00032155/GPPG00053950
BP	GO:0099587	inorganic ion import across plasma membrane	2.39731e-21	19	GPPG00006422/GPPG00023015/GPPG00027980/GPPG00028389/GPPG00045092/GPPG00045138/GPPG00067768/GPPG00071471/GPPG00101535/GPPG00101538/GPPG00101557/GPPG00002597/GPPG00024521/GPPG00029479/GPPG00040191/GPPG00070909/GPPG00073989/GPPG00032155/GPPG00053950
BP	GO:0045467	R7 cell development	9.56286e-21	17	GPPG00009143/GPPG00009833/GPPG00028458/GPPG00040268/GPPG00049816/GPPG00065183/GPPG00066269/GPPG00070614/GPPG00070615/GPPG00075401/GPPG00078568/GPPG00081569/GPPG00081587/GPPG00082739/GPPG00083074/GPPG00084050/GPPG00086994
BP	GO:2000576	positive regulation of microtubule motor activity	2.06996e-20	13	GPPG00000675/GPPG00008082/GPPG00009861/GPPG00017343/GPPG00043726/GPPG00057709/GPPG00065820/GPPG00071743/GPPG00075963/GPPG00077203/GPPG00084109/GPPG00085214/GPPG00086129
BP	GO:0007395	dorsal closure, spreading of leading edge cells	2.54397e-20	15	GPPG00001698/GPPG00071478/GPPG00014218/GPPG00014385/GPPG00018968/GPPG00018969/GPPG00020346/GPPG00021105/GPPG00028370/GPPG00028371/GPPG00045072/GPPG00067926/GPPG00067927/GPPG00075252/GPPG00082076
BP	GO:1904646	cellular response to amyloid-beta	2.92208e-20	17	GPPG00011276/GPPG00039414/GPPG00042048/GPPG00049520/GPPG00070208/GPPG00001762/GPPG00033774/GPPG00044815/GPPG00073302/GPPG00002678/GPPG00002764/GPPG00002766/GPPG00003836/GPPG00003838/GPPG00013828/GPPG00013830/GPPG00030008
BP	GO:0048140	male germ-line cyst encapsulation	3.13725e-20	13	GPPG00014218/GPPG00014385/GPPG00018968/GPPG00018969/GPPG00020346/GPPG00021105/GPPG00028370/GPPG00028371/GPPG00045072/GPPG00067926/GPPG00067927/GPPG00075252/GPPG00082076
BP	GO:0070509	calcium ion import	4.78822e-20	20	GPPG00006422/GPPG00023015/GPPG00027980/GPPG00028389/GPPG00045092/GPPG00045138/GPPG00067768/GPPG00071471/GPPG00101535/GPPG00101538/GPPG00101557/GPPG00025923/GPPG00086650/GPPG00011276/GPPG00039414/GPPG00042048/GPPG00049520/GPPG00070208/GPPG00032155/GPPG00053950
BP	GO:0007185	transmembrane receptor protein tyrosine phosphatase signaling pathway	6.9313e-20	13	GPPG00009143/GPPG00009833/GPPG00028458/GPPG00040268/GPPG00070614/GPPG00070615/GPPG00078568/GPPG00081569/GPPG00081587/GPPG00082739/GPPG00083074/GPPG00084050/GPPG00086994
BP	GO:0086065	cell communication involved in cardiac conduction	6.93184e-20	18	GPPG00023015/GPPG00045092/GPPG00067768/GPPG00101535/GPPG00101538/GPPG00101557/GPPG00025923/GPPG00086650/GPPG00001762/GPPG00002597/GPPG00024521/GPPG00029479/GPPG00033774/GPPG00040191/GPPG00044815/GPPG00070909/GPPG00073302/GPPG00073989
BP	GO:1904645	response to amyloid-beta	8.30344e-20	17	GPPG00011276/GPPG00039414/GPPG00042048/GPPG00049520/GPPG00070208/GPPG00001762/GPPG00033774/GPPG00044815/GPPG00073302/GPPG00002678/GPPG00002764/GPPG00002766/GPPG00003836/GPPG00003838/GPPG00013828/GPPG00013830/GPPG00030008
BP	GO:0030381	chorion-containing eggshell pattern formation	1.46127e-19	13	GPPG00014218/GPPG00014385/GPPG00018968/GPPG00018969/GPPG00020346/GPPG00021105/GPPG00028370/GPPG00028371/GPPG00045072/GPPG00067926/GPPG00067927/GPPG00075252/GPPG00082076
BP	GO:0046845	branched duct epithelial cell fate determination, open tracheal system	4.88856e-19	13	GPPG00014218/GPPG00014385/GPPG00018968/GPPG00018969/GPPG00020346/GPPG00021105/GPPG00028370/GPPG00028371/GPPG00045072/GPPG00067926/GPPG00067927/GPPG00075252/GPPG00082076
BP	GO:0009047	dosage compensation by hyperactivation of X chromosome	5.75648e-19	13	GPPG00000675/GPPG00008082/GPPG00009861/GPPG00017343/GPPG00043726/GPPG00057709/GPPG00065820/GPPG00071743/GPPG00075963/GPPG00077203/GPPG00084109/GPPG00085214/GPPG00086129
BP	GO:2000574	regulation of microtubule motor activity	6.7643e-19	13	GPPG00000675/GPPG00008082/GPPG00009861/GPPG00017343/GPPG00043726/GPPG00057709/GPPG00065820/GPPG00071743/GPPG00075963/GPPG00077203/GPPG00084109/GPPG00085214/GPPG00086129
BP	GO:0098739	import across plasma membrane	7.18733e-19	19	GPPG00006422/GPPG00023015/GPPG00027980/GPPG00028389/GPPG00045092/GPPG00045138/GPPG00067768/GPPG00071471/GPPG00101535/GPPG00101538/GPPG00101557/GPPG00002597/GPPG00024521/GPPG00029479/GPPG00040191/GPPG00070909/GPPG00073989/GPPG00032155/GPPG00053950
BP	GO:0097374	sensory neuron axon guidance	7.30024e-19	15	GPPG00009143/GPPG00009833/GPPG00028458/GPPG00040268/GPPG00049816/GPPG00065183/GPPG00066269/GPPG00070614/GPPG00070615/GPPG00075401/GPPG00078568/GPPG00082739/GPPG00083074/GPPG00084050/GPPG00086994
BP	GO:0035225	determination of genital disc primordium	9.2835e-19	13	GPPG00014218/GPPG00014385/GPPG00018968/GPPG00018969/GPPG00020346/GPPG00021105/GPPG00028370/GPPG00028371/GPPG00045072/GPPG00067926/GPPG00067927/GPPG00075252/GPPG00082076
BP	GO:0007445	determination of imaginal disc primordium	1.26421e-18	13	GPPG00014218/GPPG00014385/GPPG00018968/GPPG00018969/GPPG00020346/GPPG00021105/GPPG00028370/GPPG00028371/GPPG00045072/GPPG00067926/GPPG00067927/GPPG00075252/GPPG00082076
BP	GO:1903416	response to glycoside	1.82056e-18	10	GPPG00001762/GPPG00002597/GPPG00024521/GPPG00029479/GPPG00033774/GPPG00040191/GPPG00044815/GPPG00070909/GPPG00073302/GPPG00073989
BP	GO:0035202	tracheal pit formation in open tracheal system	1.98148e-18	13	GPPG00014218/GPPG00014385/GPPG00018968/GPPG00018969/GPPG00020346/GPPG00021105/GPPG00028370/GPPG00028371/GPPG00045072/GPPG00067926/GPPG00067927/GPPG00075252/GPPG00082076
BP	GO:0061331	epithelial cell proliferation involved in Malpighian tubule morphogenesis	1.98148e-18	13	GPPG00014218/GPPG00014385/GPPG00018968/GPPG00018969/GPPG00020346/GPPG00021105/GPPG00028370/GPPG00028371/GPPG00045072/GPPG00067926/GPPG00067927/GPPG00075252/GPPG00082076
BP	GO:0045468	regulation of R8 cell spacing in compound eye	2.29363e-18	13	GPPG00014218/GPPG00014385/GPPG00018968/GPPG00018969/GPPG00020346/GPPG00021105/GPPG00028370/GPPG00028371/GPPG00045072/GPPG00067926/GPPG00067927/GPPG00075252/GPPG00082076
BP	GO:0046673	negative regulation of compound eye retinal cell programmed cell death	2.29363e-18	13	GPPG00014218/GPPG00014385/GPPG00018968/GPPG00018969/GPPG00020346/GPPG00021105/GPPG00028370/GPPG00028371/GPPG00045072/GPPG00067926/GPPG00067927/GPPG00075252/GPPG00082076
BP	GO:0035310	notum cell fate specification	3.05777e-18	13	GPPG00014218/GPPG00014385/GPPG00018968/GPPG00018969/GPPG00020346/GPPG00021105/GPPG00028370/GPPG00028371/GPPG00045072/GPPG00067926/GPPG00067927/GPPG00075252/GPPG00082076
BP	GO:0001742	oenocyte differentiation	3.52198e-18	13	GPPG00014218/GPPG00014385/GPPG00018968/GPPG00018969/GPPG00020346/GPPG00021105/GPPG00028370/GPPG00028371/GPPG00045072/GPPG00067926/GPPG00067927/GPPG00075252/GPPG00082076
BP	GO:0061900	glial cell activation	5.81441e-18	14	GPPG00014218/GPPG00018968/GPPG00018969/GPPG00020346/GPPG00021105/GPPG00082076/GPPG00002678/GPPG00002764/GPPG00002766/GPPG00003836/GPPG00003838/GPPG00013828/GPPG00013830/GPPG00030008
BP	GO:0035206	regulation of hemocyte proliferation	6.46053e-18	16	GPPG00001706/GPPG00002312/GPPG00004030/GPPG00006107/GPPG00008683/GPPG00014082/GPPG00019964/GPPG00019965/GPPG00029317/GPPG00029318/GPPG00053888/GPPG00058860/GPPG00065623/GPPG00069753/GPPG00074085/GPPG00079229
BP	GO:0007473	wing disc proximal/distal pattern formation	6.97767e-18	13	GPPG00014218/GPPG00014385/GPPG00018968/GPPG00018969/GPPG00020346/GPPG00021105/GPPG00028370/GPPG00028371/GPPG00045072/GPPG00067926/GPPG00067927/GPPG00075252/GPPG00082076
BP	GO:0007477	notum development	6.97767e-18	13	GPPG00014218/GPPG00014385/GPPG00018968/GPPG00018969/GPPG00020346/GPPG00021105/GPPG00028370/GPPG00028371/GPPG00045072/GPPG00067926/GPPG00067927/GPPG00075252/GPPG00082076
BP	GO:0007458	progression of morphogenetic furrow involved in compound eye morphogenesis	7.96516e-18	13	GPPG00014218/GPPG00014385/GPPG00018968/GPPG00018969/GPPG00020346/GPPG00021105/GPPG00028370/GPPG00028371/GPPG00045072/GPPG00067926/GPPG00067927/GPPG00075252/GPPG00082076
BP	GO:0046671	negative regulation of retinal cell programmed cell death	7.96516e-18	13	GPPG00014218/GPPG00014385/GPPG00018968/GPPG00018969/GPPG00020346/GPPG00021105/GPPG00028370/GPPG00028371/GPPG00045072/GPPG00067926/GPPG00067927/GPPG00075252/GPPG00082076
BP	GO:2001013	epithelial cell proliferation involved in renal tubule morphogenesis	1.17512e-17	13	GPPG00014218/GPPG00014385/GPPG00018968/GPPG00018969/GPPG00020346/GPPG00021105/GPPG00028370/GPPG00028371/GPPG00045072/GPPG00067926/GPPG00067927/GPPG00075252/GPPG00082076
BP	GO:0007482	haltere development	1.33422e-17	13	GPPG00014218/GPPG00014385/GPPG00018968/GPPG00018969/GPPG00020346/GPPG00021105/GPPG00028370/GPPG00028371/GPPG00045072/GPPG00067926/GPPG00067927/GPPG00075252/GPPG00082076
BP	GO:0035216	haltere disc development	1.33422e-17	13	GPPG00014218/GPPG00014385/GPPG00018968/GPPG00018969/GPPG00020346/GPPG00021105/GPPG00028370/GPPG00028371/GPPG00045072/GPPG00067926/GPPG00067927/GPPG00075252/GPPG00082076
BP	GO:0048139	female germ-line cyst encapsulation	2.18957e-17	13	GPPG00014218/GPPG00014385/GPPG00018968/GPPG00018969/GPPG00020346/GPPG00021105/GPPG00028370/GPPG00028371/GPPG00045072/GPPG00067926/GPPG00067927/GPPG00075252/GPPG00082076
BP	GO:0002026	regulation of the force of heart contraction	2.96186e-17	14	GPPG00023015/GPPG00045092/GPPG00067768/GPPG00101535/GPPG00101538/GPPG00101557/GPPG00002597/GPPG00024521/GPPG00029479/GPPG00040191/GPPG00070909/GPPG00073989/GPPG00032155/GPPG00053950
BP	GO:0055078	sodium ion homeostasis	4.27404e-17	16	GPPG00023015/GPPG00045092/GPPG00067768/GPPG00101535/GPPG00101538/GPPG00101557/GPPG00001762/GPPG00002597/GPPG00024521/GPPG00029479/GPPG00033774/GPPG00040191/GPPG00044815/GPPG00070909/GPPG00073302/GPPG00073989
BP	GO:0035172	hemocyte proliferation	7.16469e-17	16	GPPG00001706/GPPG00002312/GPPG00004030/GPPG00006107/GPPG00008683/GPPG00014082/GPPG00019964/GPPG00019965/GPPG00029317/GPPG00029318/GPPG00053888/GPPG00058860/GPPG00065623/GPPG00069753/GPPG00074085/GPPG00079229
BP	GO:0071313	cellular response to caffeine	7.63279e-17	10	GPPG00023015/GPPG00045092/GPPG00067768/GPPG00101535/GPPG00101538/GPPG00101557/GPPG00000756/GPPG00008971/GPPG00010838/GPPG00029511
BP	GO:0048138	germ-line cyst encapsulation	9.67562e-17	13	GPPG00014218/GPPG00014385/GPPG00018968/GPPG00018969/GPPG00020346/GPPG00021105/GPPG00028370/GPPG00028371/GPPG00045072/GPPG00067926/GPPG00067927/GPPG00075252/GPPG00082076
BP	GO:0007390	germ-band shortening	1.19796e-16	13	GPPG00014218/GPPG00014385/GPPG00018968/GPPG00018969/GPPG00020346/GPPG00021105/GPPG00028370/GPPG00028371/GPPG00045072/GPPG00067926/GPPG00067927/GPPG00075252/GPPG00082076
BP	GO:0010248	establishment or maintenance of transmembrane electrochemical gradient	1.26353e-16	10	GPPG00001762/GPPG00002597/GPPG00024521/GPPG00029479/GPPG00033774/GPPG00040191/GPPG00044815/GPPG00070909/GPPG00073302/GPPG00073989
BP	GO:0042694	muscle cell fate specification	1.33116e-16	13	GPPG00014218/GPPG00014385/GPPG00018968/GPPG00018969/GPPG00020346/GPPG00021105/GPPG00028370/GPPG00028371/GPPG00045072/GPPG00067926/GPPG00067927/GPPG00075252/GPPG00082076
BP	GO:0008069	dorsal/ventral axis specification, ovarian follicular epithelium	1.47786e-16	13	GPPG00014218/GPPG00014385/GPPG00018968/GPPG00018969/GPPG00020346/GPPG00021105/GPPG00028370/GPPG00028371/GPPG00045072/GPPG00067926/GPPG00067927/GPPG00075252/GPPG00082076
BP	GO:0014002	astrocyte development	1.62947e-16	14	GPPG00014218/GPPG00018968/GPPG00018969/GPPG00020346/GPPG00021105/GPPG00082076/GPPG00002678/GPPG00002764/GPPG00002766/GPPG00003836/GPPG00003838/GPPG00013828/GPPG00013830/GPPG00030008
BP	GO:0055119	relaxation of cardiac muscle	3.21316e-16	12	GPPG00023015/GPPG00045092/GPPG00067768/GPPG00101535/GPPG00101538/GPPG00101557/GPPG00002597/GPPG00024521/GPPG00029479/GPPG00040191/GPPG00070909/GPPG00073989
BP	GO:0007630	jump response	3.22174e-16	10	GPPG00001762/GPPG00002597/GPPG00024521/GPPG00029479/GPPG00033774/GPPG00040191/GPPG00044815/GPPG00070909/GPPG00073302/GPPG00073989
BP	GO:0046669	regulation of compound eye retinal cell programmed cell death	3.30867e-16	13	GPPG00014218/GPPG00014385/GPPG00018968/GPPG00018969/GPPG00020346/GPPG00021105/GPPG00028370/GPPG00028371/GPPG00045072/GPPG00067926/GPPG00067927/GPPG00075252/GPPG00082076
BP	GO:0086001	cardiac muscle cell action potential	3.77569e-16	17	GPPG00011317/GPPG00015671/GPPG00015811/GPPG00023015/GPPG00045092/GPPG00067768/GPPG00101535/GPPG00101538/GPPG00101557/GPPG00025923/GPPG00086650/GPPG00002597/GPPG00024521/GPPG00029479/GPPG00040191/GPPG00070909/GPPG00073989
BP	GO:0016330	second mitotic wave involved in compound eye morphogenesis	5.33762e-16	13	GPPG00014218/GPPG00014385/GPPG00018968/GPPG00018969/GPPG00020346/GPPG00021105/GPPG00028370/GPPG00028371/GPPG00045072/GPPG00067926/GPPG00067927/GPPG00075252/GPPG00082076
BP	GO:0048841	regulation of axon extension involved in axon guidance	7.77489e-16	17	GPPG00009143/GPPG00009833/GPPG00028458/GPPG00040268/GPPG00049816/GPPG00065183/GPPG00066269/GPPG00070614/GPPG00070615/GPPG00075401/GPPG00078568/GPPG00081569/GPPG00081587/GPPG00082739/GPPG00083074/GPPG00084050/GPPG00086994
BP	GO:0007479	leg disc proximal/distal pattern formation	8.45812e-16	13	GPPG00014218/GPPG00014385/GPPG00018968/GPPG00018969/GPPG00020346/GPPG00021105/GPPG00028370/GPPG00028371/GPPG00045072/GPPG00067926/GPPG00067927/GPPG00075252/GPPG00082076
BP	GO:0038128	ERBB2 signaling pathway	8.45812e-16	13	GPPG00014218/GPPG00014385/GPPG00018968/GPPG00018969/GPPG00020346/GPPG00021105/GPPG00028370/GPPG00028371/GPPG00045072/GPPG00067926/GPPG00067927/GPPG00075252/GPPG00082076
BP	GO:0042676	compound eye cone cell fate commitment	8.45812e-16	13	GPPG00014218/GPPG00014385/GPPG00018968/GPPG00018969/GPPG00020346/GPPG00021105/GPPG00028370/GPPG00028371/GPPG00045072/GPPG00067926/GPPG00067927/GPPG00075252/GPPG00082076
BP	GO:0007549	dosage compensation	9.25499e-16	13	GPPG00000675/GPPG00008082/GPPG00009861/GPPG00017343/GPPG00043726/GPPG00057709/GPPG00065820/GPPG00071743/GPPG00075963/GPPG00077203/GPPG00084109/GPPG00085214/GPPG00086129
BP	GO:0035223	leg disc pattern formation	1.01203e-15	13	GPPG00014218/GPPG00014385/GPPG00018968/GPPG00018969/GPPG00020346/GPPG00021105/GPPG00028370/GPPG00028371/GPPG00045072/GPPG00067926/GPPG00067927/GPPG00075252/GPPG00082076
BP	GO:0035277	spiracle morphogenesis, open tracheal system	1.10673e-15	15	GPPG00001698/GPPG00071478/GPPG00014218/GPPG00014385/GPPG00018968/GPPG00018969/GPPG00020346/GPPG00021105/GPPG00028370/GPPG00028371/GPPG00045072/GPPG00067926/GPPG00067927/GPPG00075252/GPPG00082076
BP	GO:0071415	cellular response to purine-containing compound	1.12924e-15	10	GPPG00023015/GPPG00045092/GPPG00067768/GPPG00101535/GPPG00101538/GPPG00101557/GPPG00000756/GPPG00008971/GPPG00010838/GPPG00029511
BP	GO:0031290	retinal ganglion cell axon guidance	1.41606e-15	17	GPPG00009143/GPPG00009833/GPPG00028458/GPPG00040268/GPPG00049816/GPPG00065183/GPPG00066269/GPPG00070614/GPPG00070615/GPPG00075401/GPPG00078568/GPPG00081569/GPPG00081587/GPPG00082739/GPPG00083074/GPPG00084050/GPPG00086994
BP	GO:0046668	regulation of retinal cell programmed cell death	2.39088e-15	13	GPPG00014218/GPPG00014385/GPPG00018968/GPPG00018969/GPPG00020346/GPPG00021105/GPPG00028370/GPPG00028371/GPPG00045072/GPPG00067926/GPPG00067927/GPPG00075252/GPPG00082076
BP	GO:0035335	peptidyl-tyrosine dephosphorylation	2.63325e-15	17	GPPG00009143/GPPG00009833/GPPG00028458/GPPG00040268/GPPG00049816/GPPG00065183/GPPG00066269/GPPG00070614/GPPG00070615/GPPG00075401/GPPG00078568/GPPG00081569/GPPG00081587/GPPG00082739/GPPG00083074/GPPG00084050/GPPG00086994
BP	GO:0035160	maintenance of epithelial integrity, open tracheal system	3.59618e-15	13	GPPG00014218/GPPG00014385/GPPG00018968/GPPG00018969/GPPG00020346/GPPG00021105/GPPG00028370/GPPG00028371/GPPG00045072/GPPG00067926/GPPG00067927/GPPG00075252/GPPG00082076
BP	GO:0035309	wing and notum subfield formation	4.56493e-15	13	GPPG00014218/GPPG00014385/GPPG00018968/GPPG00018969/GPPG00020346/GPPG00021105/GPPG00028370/GPPG00028371/GPPG00045072/GPPG00067926/GPPG00067927/GPPG00075252/GPPG00082076
BP	GO:0060573	cell fate specification involved in pattern specification	4.56493e-15	13	GPPG00014218/GPPG00014385/GPPG00018968/GPPG00018969/GPPG00020346/GPPG00021105/GPPG00028370/GPPG00028371/GPPG00045072/GPPG00067926/GPPG00067927/GPPG00075252/GPPG00082076
BP	GO:0051491	positive regulation of filopodium assembly	4.58317e-15	17	GPPG00009143/GPPG00009833/GPPG00028458/GPPG00040268/GPPG00049816/GPPG00065183/GPPG00066269/GPPG00070614/GPPG00070615/GPPG00075401/GPPG00078568/GPPG00081569/GPPG00081587/GPPG00082739/GPPG00083074/GPPG00084050/GPPG00086994
BP	GO:0007443	Malpighian tubule morphogenesis	6.21926e-15	15	GPPG00001698/GPPG00071478/GPPG00014218/GPPG00014385/GPPG00018968/GPPG00018969/GPPG00020346/GPPG00021105/GPPG00028370/GPPG00028371/GPPG00045072/GPPG00067926/GPPG00067927/GPPG00075252/GPPG00082076
BP	GO:0016334	establishment or maintenance of polarity of follicular epithelium	6.7252e-15	13	GPPG00014218/GPPG00014385/GPPG00018968/GPPG00018969/GPPG00020346/GPPG00021105/GPPG00028370/GPPG00028371/GPPG00045072/GPPG00067926/GPPG00067927/GPPG00075252/GPPG00082076
BP	GO:0086036	regulation of cardiac muscle cell membrane potential	7.92007e-15	10	GPPG00023015/GPPG00045092/GPPG00067768/GPPG00101535/GPPG00101538/GPPG00101557/GPPG00001762/GPPG00033774/GPPG00044815/GPPG00073302
BP	GO:0048846	axon extension involved in axon guidance	8.82563e-15	17	GPPG00009143/GPPG00009833/GPPG00028458/GPPG00040268/GPPG00049816/GPPG00065183/GPPG00066269/GPPG00070614/GPPG00070615/GPPG00075401/GPPG00078568/GPPG00081569/GPPG00081587/GPPG00082739/GPPG00083074/GPPG00084050/GPPG00086994
BP	GO:1902284	neuron projection extension involved in neuron projection guidance	8.82563e-15	17	GPPG00009143/GPPG00009833/GPPG00028458/GPPG00040268/GPPG00049816/GPPG00065183/GPPG00066269/GPPG00070614/GPPG00070615/GPPG00075401/GPPG00078568/GPPG00081569/GPPG00081587/GPPG00082739/GPPG00083074/GPPG00084050/GPPG00086994
BP	GO:0040026	positive regulation of vulval development	9.09008e-15	13	GPPG00014218/GPPG00014385/GPPG00018968/GPPG00018969/GPPG00020346/GPPG00021105/GPPG00028370/GPPG00028371/GPPG00045072/GPPG00067926/GPPG00067927/GPPG00075252/GPPG00082076
BP	GO:0048619	embryonic hindgut morphogenesis	1.11321e-14	15	GPPG00001698/GPPG00071478/GPPG00014218/GPPG00014385/GPPG00018968/GPPG00018969/GPPG00020346/GPPG00021105/GPPG00028370/GPPG00028371/GPPG00045072/GPPG00067926/GPPG00067927/GPPG00075252/GPPG00082076
BP	GO:0010749	regulation of nitric oxide mediated signal transduction	1.1415e-14	8	GPPG00014218/GPPG00018968/GPPG00018969/GPPG00020346/GPPG00021105/GPPG00082076/GPPG00032155/GPPG00053950
BP	GO:0007449	proximal/distal pattern formation, imaginal disc	1.62529e-14	13	GPPG00014218/GPPG00014385/GPPG00018968/GPPG00018969/GPPG00020346/GPPG00021105/GPPG00028370/GPPG00028371/GPPG00045072/GPPG00067926/GPPG00067927/GPPG00075252/GPPG00082076
BP	GO:0007469	antennal development	1.62529e-14	13	GPPG00014218/GPPG00014385/GPPG00018968/GPPG00018969/GPPG00020346/GPPG00021105/GPPG00028370/GPPG00028371/GPPG00045072/GPPG00067926/GPPG00067927/GPPG00075252/GPPG00082076
BP	GO:0030007	cellular potassium ion homeostasis	1.71135e-14	10	GPPG00001762/GPPG00002597/GPPG00024521/GPPG00029479/GPPG00033774/GPPG00040191/GPPG00044815/GPPG00070909/GPPG00073302/GPPG00073989
BP	GO:0002265	astrocyte activation involved in immune response	4.01532e-14	8	GPPG00002678/GPPG00002764/GPPG00002766/GPPG00003836/GPPG00003838/GPPG00013828/GPPG00013830/GPPG00030008
BP	GO:0051387	negative regulation of neurotrophin TRK receptor signaling pathway	5.34023e-14	8	GPPG00040268/GPPG00070614/GPPG00070615/GPPG00078568/GPPG00082739/GPPG00083074/GPPG00084050/GPPG00086994
BP	GO:0042675	compound eye cone cell differentiation	5.83096e-14	13	GPPG00014218/GPPG00014385/GPPG00018968/GPPG00018969/GPPG00020346/GPPG00021105/GPPG00028370/GPPG00028371/GPPG00045072/GPPG00067926/GPPG00067927/GPPG00075252/GPPG00082076
BP	GO:0016318	ommatidial rotation	6.68824e-14	15	GPPG00001698/GPPG00071478/GPPG00014218/GPPG00014385/GPPG00018968/GPPG00018969/GPPG00020346/GPPG00021105/GPPG00028370/GPPG00028371/GPPG00045072/GPPG00067926/GPPG00067927/GPPG00075252/GPPG00082076
BP	GO:2000587	negative regulation of platelet-derived growth factor receptor-beta signaling pathway	7.0313e-14	8	GPPG00002678/GPPG00002764/GPPG00002766/GPPG00003836/GPPG00003838/GPPG00013828/GPPG00013830/GPPG00030008
BP	GO:0007455	eye-antennal disc morphogenesis	9.56958e-14	15	GPPG00001698/GPPG00071478/GPPG00014218/GPPG00014385/GPPG00018968/GPPG00018969/GPPG00020346/GPPG00021105/GPPG00028370/GPPG00028371/GPPG00045072/GPPG00067926/GPPG00067927/GPPG00075252/GPPG00082076
BP	GO:0060439	trachea morphogenesis	9.89926e-14	10	GPPG00001762/GPPG00002597/GPPG00024521/GPPG00029479/GPPG00033774/GPPG00040191/GPPG00044815/GPPG00070909/GPPG00073302/GPPG00073989
BP	GO:0071364	cellular response to epidermal growth factor stimulus	1.02165e-13	13	GPPG00014218/GPPG00014385/GPPG00018968/GPPG00018969/GPPG00020346/GPPG00021105/GPPG00028370/GPPG00028371/GPPG00045072/GPPG00067926/GPPG00067927/GPPG00075252/GPPG00082076
BP	GO:0032351	negative regulation of hormone metabolic process	1.11906e-13	10	GPPG00011276/GPPG00039414/GPPG00042048/GPPG00049520/GPPG00070208/GPPG00024521/GPPG00029479/GPPG00040191/GPPG00070909/GPPG00073989
BP	GO:0032353	negative regulation of hormone biosynthetic process	1.11906e-13	10	GPPG00011276/GPPG00039414/GPPG00042048/GPPG00049520/GPPG00070208/GPPG00024521/GPPG00029479/GPPG00040191/GPPG00070909/GPPG00073989
BP	GO:0030004	cellular monovalent inorganic cation homeostasis	1.6454e-13	16	GPPG00023015/GPPG00045092/GPPG00067768/GPPG00101535/GPPG00101538/GPPG00101557/GPPG00001762/GPPG00002597/GPPG00024521/GPPG00029479/GPPG00033774/GPPG00040191/GPPG00044815/GPPG00070909/GPPG00073302/GPPG00073989
BP	GO:0046667	compound eye retinal cell programmed cell death	1.85005e-13	13	GPPG00014218/GPPG00014385/GPPG00018968/GPPG00018969/GPPG00020346/GPPG00021105/GPPG00028370/GPPG00028371/GPPG00045072/GPPG00067926/GPPG00067927/GPPG00075252/GPPG00082076
BP	GO:0090075	relaxation of muscle	1.98139e-13	12	GPPG00023015/GPPG00045092/GPPG00067768/GPPG00101535/GPPG00101538/GPPG00101557/GPPG00002597/GPPG00024521/GPPG00029479/GPPG00040191/GPPG00070909/GPPG00073989
BP	GO:0055075	potassium ion homeostasis	2.01988e-13	10	GPPG00001762/GPPG00002597/GPPG00024521/GPPG00029479/GPPG00033774/GPPG00040191/GPPG00044815/GPPG00070909/GPPG00073302/GPPG00073989
BP	GO:0035158	regulation of tube diameter, open tracheal system	2.26347e-13	10	GPPG00001762/GPPG00002597/GPPG00024521/GPPG00029479/GPPG00033774/GPPG00040191/GPPG00044815/GPPG00070909/GPPG00073302/GPPG00073989
BP	GO:0007442	hindgut morphogenesis	2.76599e-13	15	GPPG00001698/GPPG00071478/GPPG00014218/GPPG00014385/GPPG00018968/GPPG00018969/GPPG00020346/GPPG00021105/GPPG00028370/GPPG00028371/GPPG00045072/GPPG00067926/GPPG00067927/GPPG00075252/GPPG00082076
BP	GO:0061525	hindgut development	3.00046e-13	15	GPPG00001698/GPPG00071478/GPPG00014218/GPPG00014385/GPPG00018968/GPPG00018969/GPPG00020346/GPPG00021105/GPPG00028370/GPPG00028371/GPPG00045072/GPPG00067926/GPPG00067927/GPPG00075252/GPPG00082076
BP	GO:1900223	positive regulation of amyloid-beta clearance	3.0688e-13	8	GPPG00002678/GPPG00002764/GPPG00002766/GPPG00003836/GPPG00003838/GPPG00013828/GPPG00013830/GPPG00030008
BP	GO:1905167	positive regulation of lysosomal protein catabolic process	3.0688e-13	8	GPPG00002678/GPPG00002764/GPPG00002766/GPPG00003836/GPPG00003838/GPPG00013828/GPPG00013830/GPPG00030008
BP	GO:0045610	regulation of hemocyte differentiation	3.83965e-13	13	GPPG00014218/GPPG00014385/GPPG00018968/GPPG00018969/GPPG00020346/GPPG00021105/GPPG00028370/GPPG00028371/GPPG00045072/GPPG00067926/GPPG00067927/GPPG00075252/GPPG00082076
BP	GO:0042693	muscle cell fate commitment	4.51629e-13	13	GPPG00014218/GPPG00014385/GPPG00018968/GPPG00018969/GPPG00020346/GPPG00021105/GPPG00028370/GPPG00028371/GPPG00045072/GPPG00067926/GPPG00067927/GPPG00075252/GPPG00082076
BP	GO:2000586	regulation of platelet-derived growth factor receptor-beta signaling pathway	4.7419e-13	8	GPPG00002678/GPPG00002764/GPPG00002766/GPPG00003836/GPPG00003838/GPPG00013828/GPPG00013830/GPPG00030008
BP	GO:0070849	response to epidermal growth factor	5.58844e-13	13	GPPG00014218/GPPG00014385/GPPG00018968/GPPG00018969/GPPG00020346/GPPG00021105/GPPG00028370/GPPG00028371/GPPG00045072/GPPG00067926/GPPG00067927/GPPG00075252/GPPG00082076
BP	GO:0043006	activation of phospholipase A2 activity by calcium-mediated signaling	5.95811e-13	6	GPPG00014218/GPPG00018968/GPPG00018969/GPPG00020346/GPPG00021105/GPPG00082076
BP	GO:0046843	dorsal appendage formation	7.25487e-13	13	GPPG00014218/GPPG00014385/GPPG00018968/GPPG00018969/GPPG00020346/GPPG00021105/GPPG00028370/GPPG00028371/GPPG00045072/GPPG00067926/GPPG00067927/GPPG00075252/GPPG00082076
BP	GO:0072002	Malpighian tubule development	8.27632e-13	15	GPPG00001698/GPPG00071478/GPPG00014218/GPPG00014385/GPPG00018968/GPPG00018969/GPPG00020346/GPPG00021105/GPPG00028370/GPPG00028371/GPPG00045072/GPPG00067926/GPPG00067927/GPPG00075252/GPPG00082076
BP	GO:0046666	retinal cell programmed cell death	8.90288e-13	13	GPPG00014218/GPPG00014385/GPPG00018968/GPPG00018969/GPPG00020346/GPPG00021105/GPPG00028370/GPPG00028371/GPPG00045072/GPPG00067926/GPPG00067927/GPPG00075252/GPPG00082076
BP	GO:0048149	behavioral response to ethanol	9.84937e-13	13	GPPG00014218/GPPG00014385/GPPG00018968/GPPG00018969/GPPG00020346/GPPG00021105/GPPG00028370/GPPG00028371/GPPG00045072/GPPG00067926/GPPG00067927/GPPG00075252/GPPG00082076
BP	GO:0016333	morphogenesis of follicular epithelium	1.14427e-12	13	GPPG00014218/GPPG00014385/GPPG00018968/GPPG00018969/GPPG00020346/GPPG00021105/GPPG00028370/GPPG00028371/GPPG00045072/GPPG00067926/GPPG00067927/GPPG00075252/GPPG00082076
BP	GO:0010669	epithelial structure maintenance	1.26323e-12	13	GPPG00014218/GPPG00014385/GPPG00018968/GPPG00018969/GPPG00020346/GPPG00021105/GPPG00028370/GPPG00028371/GPPG00045072/GPPG00067926/GPPG00067927/GPPG00075252/GPPG00082076
BP	GO:0007310	oocyte dorsal/ventral axis specification	1.39341e-12	13	GPPG00014218/GPPG00014385/GPPG00018968/GPPG00018969/GPPG00020346/GPPG00021105/GPPG00028370/GPPG00028371/GPPG00045072/GPPG00067926/GPPG00067927/GPPG00075252/GPPG00082076
BP	GO:1900221	regulation of amyloid-beta clearance	1.83986e-12	8	GPPG00002678/GPPG00002764/GPPG00002766/GPPG00003836/GPPG00003838/GPPG00013828/GPPG00013830/GPPG00030008
BP	GO:1904352	positive regulation of protein catabolic process in the vacuole	1.83986e-12	8	GPPG00002678/GPPG00002764/GPPG00002766/GPPG00003836/GPPG00003838/GPPG00013828/GPPG00013830/GPPG00030008
BP	GO:1903078	positive regulation of protein localization to plasma membrane	1.88473e-12	14	GPPG00014218/GPPG00018968/GPPG00018969/GPPG00020346/GPPG00021105/GPPG00082076/GPPG00002678/GPPG00002764/GPPG00002766/GPPG00003836/GPPG00003838/GPPG00013828/GPPG00013830/GPPG00030008
BP	GO:1901185	negative regulation of ERBB signaling pathway	2.43952e-12	15	GPPG00040268/GPPG00070614/GPPG00070615/GPPG00078568/GPPG00082739/GPPG00083074/GPPG00084050/GPPG00086994/GPPG00014218/GPPG00014385/GPPG00018968/GPPG00018969/GPPG00020346/GPPG00021105/GPPG00082076
BP	GO:1901019	regulation of calcium ion transmembrane transporter activity	2.7016e-12	14	GPPG00000756/GPPG00003760/GPPG00008971/GPPG00010838/GPPG00021492/GPPG00029511/GPPG00054679/GPPG00073559/GPPG00011276/GPPG00039414/GPPG00042048/GPPG00049520/GPPG00070208/GPPG00002597
BP	GO:0061063	positive regulation of nematode larval development	2.70813e-12	13	GPPG00014218/GPPG00014385/GPPG00018968/GPPG00018969/GPPG00020346/GPPG00021105/GPPG00028370/GPPG00028371/GPPG00045072/GPPG00067926/GPPG00067927/GPPG00075252/GPPG00082076
BP	GO:0045793	positive regulation of cell size	2.83576e-12	13	GPPG00000675/GPPG00008082/GPPG00009861/GPPG00017343/GPPG00043726/GPPG00057709/GPPG00065820/GPPG00071743/GPPG00075963/GPPG00077203/GPPG00084109/GPPG00085214/GPPG00086129
BP	GO:0031000	response to caffeine	2.93968e-12	10	GPPG00023015/GPPG00045092/GPPG00067768/GPPG00101535/GPPG00101538/GPPG00101557/GPPG00000756/GPPG00008971/GPPG00010838/GPPG00029511
BP	GO:0036270	response to diuretic	2.93968e-12	10	GPPG00023015/GPPG00045092/GPPG00067768/GPPG00101535/GPPG00101538/GPPG00101557/GPPG00000756/GPPG00008971/GPPG00010838/GPPG00029511
BP	GO:0010517	regulation of phospholipase activity	3.98273e-12	14	GPPG00014218/GPPG00018968/GPPG00018969/GPPG00020346/GPPG00021105/GPPG00082076/GPPG00002678/GPPG00002764/GPPG00002766/GPPG00003836/GPPG00003838/GPPG00013828/GPPG00013830/GPPG00030008
BP	GO:0048582	positive regulation of post-embryonic development	4.25786e-12	13	GPPG00014218/GPPG00014385/GPPG00018968/GPPG00018969/GPPG00020346/GPPG00021105/GPPG00028370/GPPG00028371/GPPG00045072/GPPG00067926/GPPG00067927/GPPG00075252/GPPG00082076
BP	GO:1905165	regulation of lysosomal protein catabolic process	4.2672e-12	8	GPPG00002678/GPPG00002764/GPPG00002766/GPPG00003836/GPPG00003838/GPPG00013828/GPPG00013830/GPPG00030008
BP	GO:0048708	astrocyte differentiation	4.46405e-12	14	GPPG00014218/GPPG00018968/GPPG00018969/GPPG00020346/GPPG00021105/GPPG00082076/GPPG00002678/GPPG00002764/GPPG00002766/GPPG00003836/GPPG00003838/GPPG00013828/GPPG00013830/GPPG00030008
BP	GO:0001752	compound eye photoreceptor fate commitment	5.30464e-12	13	GPPG00014218/GPPG00014385/GPPG00018968/GPPG00018969/GPPG00020346/GPPG00021105/GPPG00028370/GPPG00028371/GPPG00045072/GPPG00067926/GPPG00067927/GPPG00075252/GPPG00082076
BP	GO:0042386	hemocyte differentiation	5.30464e-12	13	GPPG00014218/GPPG00014385/GPPG00018968/GPPG00018969/GPPG00020346/GPPG00021105/GPPG00028370/GPPG00028371/GPPG00045072/GPPG00067926/GPPG00067927/GPPG00075252/GPPG00082076
BP	GO:0010750	positive regulation of nitric oxide mediated signal transduction	7.88225e-12	6	GPPG00014218/GPPG00018968/GPPG00018969/GPPG00020346/GPPG00021105/GPPG00082076
BP	GO:0035214	eye-antennal disc development	8.00821e-12	15	GPPG00001698/GPPG00071478/GPPG00014218/GPPG00014385/GPPG00018968/GPPG00018969/GPPG00020346/GPPG00021105/GPPG00028370/GPPG00028371/GPPG00045072/GPPG00067926/GPPG00067927/GPPG00075252/GPPG00082076
BP	GO:0006942	regulation of striated muscle contraction	9.64325e-12	14	GPPG00006422/GPPG00023015/GPPG00028389/GPPG00045092/GPPG00067768/GPPG00101535/GPPG00101538/GPPG00101557/GPPG00002597/GPPG00024521/GPPG00029479/GPPG00040191/GPPG00070909/GPPG00073989
BP	GO:0019226	transmission of nerve impulse	1.06042e-11	15	GPPG00004658/GPPG00006940/GPPG00011317/GPPG00015671/GPPG00015811/GPPG00017374/GPPG00017719/GPPG00023041/GPPG00074054/GPPG00077893/GPPG00011276/GPPG00039414/GPPG00042048/GPPG00049520/GPPG00070208
BP	GO:0007032	endosome organization	1.1796e-11	13	GPPG00000675/GPPG00008082/GPPG00009861/GPPG00017343/GPPG00043726/GPPG00057709/GPPG00065820/GPPG00071743/GPPG00075963/GPPG00077203/GPPG00084109/GPPG00085214/GPPG00086129
BP	GO:0002028	regulation of sodium ion transport	1.32238e-11	14	GPPG00023015/GPPG00045092/GPPG00067768/GPPG00101535/GPPG00101538/GPPG00101557/GPPG00002597/GPPG00024521/GPPG00029479/GPPG00040191/GPPG00070909/GPPG00073989/GPPG00032155/GPPG00053950
BP	GO:0032781	positive regulation of ATPase activity	1.33169e-11	13	GPPG00000675/GPPG00008082/GPPG00009861/GPPG00017343/GPPG00043726/GPPG00057709/GPPG00065820/GPPG00071743/GPPG00075963/GPPG00077203/GPPG00084109/GPPG00085214/GPPG00086129
BP	GO:0048865	stem cell fate commitment	1.33169e-11	13	GPPG00014218/GPPG00014385/GPPG00018968/GPPG00018969/GPPG00020346/GPPG00021105/GPPG00028370/GPPG00028371/GPPG00045072/GPPG00067926/GPPG00067927/GPPG00075252/GPPG00082076
BP	GO:1905146	lysosomal protein catabolic process	1.3894e-11	8	GPPG00002678/GPPG00002764/GPPG00002766/GPPG00003836/GPPG00003838/GPPG00013828/GPPG00013830/GPPG00030008
BP	GO:1904350	regulation of protein catabolic process in the vacuole	1.59121e-11	8	GPPG00002678/GPPG00002764/GPPG00002766/GPPG00003836/GPPG00003838/GPPG00013828/GPPG00013830/GPPG00030008
BP	GO:1904377	positive regulation of protein localization to cell periphery	1.62494e-11	14	GPPG00014218/GPPG00018968/GPPG00018969/GPPG00020346/GPPG00021105/GPPG00082076/GPPG00002678/GPPG00002764/GPPG00002766/GPPG00003836/GPPG00003838/GPPG00013828/GPPG00013830/GPPG00030008
BP	GO:0060581	cell fate commitment involved in pattern specification	1.62542e-11	13	GPPG00014218/GPPG00014385/GPPG00018968/GPPG00018969/GPPG00020346/GPPG00021105/GPPG00028370/GPPG00028371/GPPG00045072/GPPG00067926/GPPG00067927/GPPG00075252/GPPG00082076
BP	GO:1902722	positive regulation of prolactin secretion	1.71951e-11	6	GPPG00014218/GPPG00018968/GPPG00018969/GPPG00020346/GPPG00021105/GPPG00082076
BP	GO:0042067	establishment of ommatidial planar polarity	1.82644e-11	15	GPPG00001698/GPPG00071478/GPPG00014218/GPPG00014385/GPPG00018968/GPPG00018969/GPPG00020346/GPPG00021105/GPPG00028370/GPPG00028371/GPPG00045072/GPPG00067926/GPPG00067927/GPPG00075252/GPPG00082076
BP	GO:0042706	eye photoreceptor cell fate commitment	1.90172e-11	13	GPPG00014218/GPPG00014385/GPPG00018968/GPPG00018969/GPPG00020346/GPPG00021105/GPPG00028370/GPPG00028371/GPPG00045072/GPPG00067926/GPPG00067927/GPPG00075252/GPPG00082076
BP	GO:0090303	positive regulation of wound healing	2.22028e-11	13	GPPG00014218/GPPG00014385/GPPG00018968/GPPG00018969/GPPG00020346/GPPG00021105/GPPG00028370/GPPG00028371/GPPG00045072/GPPG00067926/GPPG00067927/GPPG00075252/GPPG00082076
BP	GO:0042059	negative regulation of epidermal growth factor receptor signaling pathway	2.27337e-11	14	GPPG00040268/GPPG00070614/GPPG00070615/GPPG00078568/GPPG00082739/GPPG00083074/GPPG00084050/GPPG00086994/GPPG00014218/GPPG00018968/GPPG00018969/GPPG00020346/GPPG00021105/GPPG00082076
BP	GO:0007306	eggshell chorion assembly	2.39717e-11	13	GPPG00014218/GPPG00014385/GPPG00018968/GPPG00018969/GPPG00020346/GPPG00021105/GPPG00028370/GPPG00028371/GPPG00045072/GPPG00067926/GPPG00067927/GPPG00075252/GPPG00082076
BP	GO:0030728	ovulation	2.58683e-11	13	GPPG00014218/GPPG00014385/GPPG00018968/GPPG00018969/GPPG00020346/GPPG00021105/GPPG00028370/GPPG00028371/GPPG00045072/GPPG00067926/GPPG00067927/GPPG00075252/GPPG00082076
BP	GO:1900121	negative regulation of receptor binding	2.67584e-11	8	GPPG00040268/GPPG00070614/GPPG00070615/GPPG00078568/GPPG00082739/GPPG00083074/GPPG00084050/GPPG00086994
BP	GO:0008355	olfactory learning	2.79009e-11	13	GPPG00014218/GPPG00014385/GPPG00018968/GPPG00018969/GPPG00020346/GPPG00021105/GPPG00028370/GPPG00028371/GPPG00045072/GPPG00067926/GPPG00067927/GPPG00075252/GPPG00082076
BP	GO:0050775	positive regulation of dendrite morphogenesis	2.79009e-11	13	GPPG00009143/GPPG00009833/GPPG00028458/GPPG00040268/GPPG00070614/GPPG00070615/GPPG00078568/GPPG00081569/GPPG00081587/GPPG00082739/GPPG00083074/GPPG00084050/GPPG00086994
BP	GO:0000186	activation of MAPKK activity	3.29802e-11	12	GPPG00015765/GPPG00017248/GPPG00044247/GPPG00048530/GPPG00052936/GPPG00076396/GPPG00014218/GPPG00018968/GPPG00018969/GPPG00020346/GPPG00021105/GPPG00082076
BP	GO:0007304	chorion-containing eggshell formation	3.36357e-11	13	GPPG00014218/GPPG00014385/GPPG00018968/GPPG00018969/GPPG00020346/GPPG00021105/GPPG00028370/GPPG00028371/GPPG00045072/GPPG00067926/GPPG00067927/GPPG00075252/GPPG00082076
BP	GO:0035215	genital disc development	3.36357e-11	13	GPPG00014218/GPPG00014385/GPPG00018968/GPPG00018969/GPPG00020346/GPPG00021105/GPPG00028370/GPPG00028371/GPPG00045072/GPPG00067926/GPPG00067927/GPPG00075252/GPPG00082076
BP	GO:0046552	photoreceptor cell fate commitment	3.62163e-11	13	GPPG00014218/GPPG00014385/GPPG00018968/GPPG00018969/GPPG00020346/GPPG00021105/GPPG00028370/GPPG00028371/GPPG00045072/GPPG00067926/GPPG00067927/GPPG00075252/GPPG00082076
BP	GO:0071312	cellular response to alkaloid	4.31267e-11	10	GPPG00023015/GPPG00045092/GPPG00067768/GPPG00101535/GPPG00101538/GPPG00101557/GPPG00000756/GPPG00008971/GPPG00010838/GPPG00029511
BP	GO:0010107	potassium ion import	4.60041e-11	10	GPPG00001762/GPPG00002597/GPPG00024521/GPPG00029479/GPPG00033774/GPPG00040191/GPPG00044815/GPPG00070909/GPPG00073302/GPPG00073989
BP	GO:0038083	peptidyl-tyrosine autophosphorylation	4.86007e-11	12	GPPG00014218/GPPG00018968/GPPG00018969/GPPG00020346/GPPG00021105/GPPG00028370/GPPG00028371/GPPG00045072/GPPG00067926/GPPG00067927/GPPG00075252/GPPG00082076
BP	GO:0007039	protein catabolic process in the vacuole	4.89434e-11	8	GPPG00002678/GPPG00002764/GPPG00002766/GPPG00003836/GPPG00003838/GPPG00013828/GPPG00013830/GPPG00030008
BP	GO:0051386	regulation of neurotrophin TRK receptor signaling pathway	4.89434e-11	8	GPPG00040268/GPPG00070614/GPPG00070615/GPPG00078568/GPPG00082739/GPPG00083074/GPPG00084050/GPPG00086994
BP	GO:0009954	proximal/distal pattern formation	5.02156e-11	13	GPPG00014218/GPPG00014385/GPPG00018968/GPPG00018969/GPPG00020346/GPPG00021105/GPPG00028370/GPPG00028371/GPPG00045072/GPPG00067926/GPPG00067927/GPPG00075252/GPPG00082076
BP	GO:0030539	male genitalia development	5.39301e-11	13	GPPG00014218/GPPG00014385/GPPG00018968/GPPG00018969/GPPG00020346/GPPG00021105/GPPG00028370/GPPG00028371/GPPG00045072/GPPG00067926/GPPG00067927/GPPG00075252/GPPG00082076
BP	GO:0035791	platelet-derived growth factor receptor-beta signaling pathway	5.49223e-11	8	GPPG00002678/GPPG00002764/GPPG00002766/GPPG00003836/GPPG00003838/GPPG00013828/GPPG00013830/GPPG00030008
BP	GO:0010642	negative regulation of platelet-derived growth factor receptor signaling pathway	6.15263e-11	8	GPPG00002678/GPPG00002764/GPPG00002766/GPPG00003836/GPPG00003838/GPPG00013828/GPPG00013830/GPPG00030008
BP	GO:0035159	regulation of tube length, open tracheal system	6.50891e-11	12	GPPG00001698/GPPG00071478/GPPG00001762/GPPG00002597/GPPG00024521/GPPG00029479/GPPG00033774/GPPG00040191/GPPG00044815/GPPG00070909/GPPG00073302/GPPG00073989
BP	GO:0060191	regulation of lipase activity	7.30083e-11	14	GPPG00014218/GPPG00018968/GPPG00018969/GPPG00020346/GPPG00021105/GPPG00082076/GPPG00002678/GPPG00002764/GPPG00002766/GPPG00003836/GPPG00003838/GPPG00013828/GPPG00013830/GPPG00030008
BP	GO:0007367	segment polarity determination	8.77936e-11	13	GPPG00014218/GPPG00014385/GPPG00018968/GPPG00018969/GPPG00020346/GPPG00021105/GPPG00028370/GPPG00028371/GPPG00045072/GPPG00067926/GPPG00067927/GPPG00075252/GPPG00082076
BP	GO:0000185	activation of MAPKKK activity	8.90616e-11	9	GPPG00015765/GPPG00017248/GPPG00031024/GPPG00044247/GPPG00048530/GPPG00052936/GPPG00074200/GPPG00076396/GPPG00084855
BP	GO:0060438	trachea development	1.22119e-10	10	GPPG00001762/GPPG00002597/GPPG00024521/GPPG00029479/GPPG00033774/GPPG00040191/GPPG00044815/GPPG00070909/GPPG00073302/GPPG00073989
BP	GO:0030703	eggshell formation	1.40057e-10	13	GPPG00014218/GPPG00014385/GPPG00018968/GPPG00018969/GPPG00020346/GPPG00021105/GPPG00028370/GPPG00028371/GPPG00045072/GPPG00067926/GPPG00067927/GPPG00075252/GPPG00082076
BP	GO:0086012	membrane depolarization during cardiac muscle cell action potential	1.51022e-10	9	GPPG00023015/GPPG00045092/GPPG00067768/GPPG00101535/GPPG00101538/GPPG00101557/GPPG00025923/GPPG00086650/GPPG00002597
BP	GO:0007602	phototransduction	1.78943e-10	14	GPPG00006422/GPPG00011145/GPPG00015461/GPPG00023015/GPPG00027980/GPPG00028389/GPPG00045092/GPPG00045138/GPPG00049259/GPPG00067768/GPPG00071471/GPPG00101535/GPPG00101538/GPPG00101557
BP	GO:0007263	nitric oxide mediated signal transduction	2.5816e-10	8	GPPG00014218/GPPG00018968/GPPG00018969/GPPG00020346/GPPG00021105/GPPG00082076/GPPG00032155/GPPG00053950
BP	GO:0010875	positive regulation of cholesterol efflux	2.5816e-10	8	GPPG00002678/GPPG00002764/GPPG00002766/GPPG00003836/GPPG00003838/GPPG00013828/GPPG00013830/GPPG00030008
BP	GO:0055117	regulation of cardiac muscle contraction	2.79942e-10	12	GPPG00023015/GPPG00045092/GPPG00067768/GPPG00101535/GPPG00101538/GPPG00101557/GPPG00002597/GPPG00024521/GPPG00029479/GPPG00040191/GPPG00070909/GPPG00073989
BP	GO:0010715	regulation of extracellular matrix disassembly	2.83259e-10	8	GPPG00002678/GPPG00002764/GPPG00002766/GPPG00003836/GPPG00003838/GPPG00013828/GPPG00013830/GPPG00030008
BP	GO:0072384	organelle transport along microtubule	3.27365e-10	13	GPPG00000675/GPPG00008082/GPPG00009861/GPPG00017343/GPPG00043726/GPPG00057709/GPPG00065820/GPPG00071743/GPPG00075963/GPPG00077203/GPPG00084109/GPPG00085214/GPPG00086129
BP	GO:0007365	periodic partitioning	3.37413e-10	13	GPPG00014218/GPPG00014385/GPPG00018968/GPPG00018969/GPPG00020346/GPPG00021105/GPPG00028370/GPPG00028371/GPPG00045072/GPPG00067926/GPPG00067927/GPPG00075252/GPPG00082076
BP	GO:0098703	calcium ion import across plasma membrane	3.39207e-10	7	GPPG00006422/GPPG00027980/GPPG00028389/GPPG00045138/GPPG00071471/GPPG00032155/GPPG00053950
BP	GO:1902656	calcium ion import into cytosol	3.39207e-10	7	GPPG00006422/GPPG00027980/GPPG00028389/GPPG00045138/GPPG00071471/GPPG00032155/GPPG00053950
BP	GO:0098735	positive regulation of the force of heart contraction	3.66221e-10	6	GPPG00023015/GPPG00045092/GPPG00067768/GPPG00101535/GPPG00101538/GPPG00101557
BP	GO:2000134	negative regulation of G1/S transition of mitotic cell cycle	3.80471e-10	13	GPPG00014218/GPPG00014385/GPPG00018968/GPPG00018969/GPPG00020346/GPPG00021105/GPPG00028370/GPPG00028371/GPPG00045072/GPPG00067926/GPPG00067927/GPPG00075252/GPPG00082076
BP	GO:0010881	regulation of cardiac muscle contraction by regulation of the release of sequestered calcium ion	3.86696e-10	7	GPPG00023015/GPPG00045092/GPPG00067768/GPPG00101535/GPPG00101538/GPPG00101557/GPPG00002597
BP	GO:0007628	adult walking behavior	3.88475e-10	11	GPPG00004658/GPPG00011317/GPPG00015671/GPPG00015811/GPPG00017374/GPPG00077893/GPPG00011276/GPPG00039414/GPPG00042048/GPPG00049520/GPPG00070208
BP	GO:1901385	regulation of voltage-gated calcium channel activity	4.23348e-10	9	GPPG00003760/GPPG00021492/GPPG00054679/GPPG00073559/GPPG00011276/GPPG00039414/GPPG00042048/GPPG00049520/GPPG00070208
BP	GO:0008586	imaginal disc-derived wing vein morphogenesis	4.41299e-10	13	GPPG00014218/GPPG00014385/GPPG00018968/GPPG00018969/GPPG00020346/GPPG00021105/GPPG00028370/GPPG00028371/GPPG00045072/GPPG00067926/GPPG00067927/GPPG00075252/GPPG00082076
BP	GO:1902807	negative regulation of cell cycle G1/S phase transition	4.68011e-10	13	GPPG00014218/GPPG00014385/GPPG00018968/GPPG00018969/GPPG00020346/GPPG00021105/GPPG00028370/GPPG00028371/GPPG00045072/GPPG00067926/GPPG00067927/GPPG00075252/GPPG00082076
BP	GO:0042310	vasoconstriction	4.81911e-10	13	GPPG00023015/GPPG00045092/GPPG00067768/GPPG00101535/GPPG00101538/GPPG00101557/GPPG00002597/GPPG00014218/GPPG00018968/GPPG00018969/GPPG00020346/GPPG00021105/GPPG00082076
BP	GO:0090659	walking behavior	4.96615e-10	11	GPPG00004658/GPPG00011317/GPPG00015671/GPPG00015811/GPPG00017374/GPPG00077893/GPPG00011276/GPPG00039414/GPPG00042048/GPPG00049520/GPPG00070208
BP	GO:0043462	regulation of ATPase activity	5.10843e-10	13	GPPG00000675/GPPG00008082/GPPG00009861/GPPG00017343/GPPG00043726/GPPG00057709/GPPG00065820/GPPG00071743/GPPG00075963/GPPG00077203/GPPG00084109/GPPG00085214/GPPG00086129
BP	GO:0014912	negative regulation of smooth muscle cell migration	5.26265e-10	8	GPPG00002678/GPPG00002764/GPPG00002766/GPPG00003836/GPPG00003838/GPPG00013828/GPPG00013830/GPPG00030008
BP	GO:0007474	imaginal disc-derived wing vein specification	5.57208e-10	13	GPPG00014218/GPPG00014385/GPPG00018968/GPPG00018969/GPPG00020346/GPPG00021105/GPPG00028370/GPPG00028371/GPPG00045072/GPPG00067926/GPPG00067927/GPPG00075252/GPPG00082076
BP	GO:0016203	muscle attachment	6.61595e-10	13	GPPG00014218/GPPG00014385/GPPG00018968/GPPG00018969/GPPG00020346/GPPG00021105/GPPG00028370/GPPG00028371/GPPG00045072/GPPG00067926/GPPG00067927/GPPG00075252/GPPG00082076
BP	GO:0032431	activation of phospholipase A2 activity	6.78068e-10	6	GPPG00014218/GPPG00018968/GPPG00018969/GPPG00020346/GPPG00021105/GPPG00082076
BP	GO:0042953	lipoprotein transport	7.33775e-10	8	GPPG00002678/GPPG00002764/GPPG00002766/GPPG00003836/GPPG00003838/GPPG00013828/GPPG00013830/GPPG00030008
BP	GO:0044872	lipoprotein localization	7.33775e-10	8	GPPG00002678/GPPG00002764/GPPG00002766/GPPG00003836/GPPG00003838/GPPG00013828/GPPG00013830/GPPG00030008
BP	GO:0046854	phosphatidylinositol phosphorylation	8.0564e-10	13	GPPG00014218/GPPG00014385/GPPG00018968/GPPG00018969/GPPG00020346/GPPG00021105/GPPG00028370/GPPG00028371/GPPG00045072/GPPG00067926/GPPG00067927/GPPG00075252/GPPG00082076
BP	GO:0040028	regulation of vulval development	9.77626e-10	13	GPPG00014218/GPPG00014385/GPPG00018968/GPPG00018969/GPPG00020346/GPPG00021105/GPPG00028370/GPPG00028371/GPPG00045072/GPPG00067926/GPPG00067927/GPPG00075252/GPPG00082076
BP	GO:0046885	regulation of hormone biosynthetic process	1.0065e-09	10	GPPG00011276/GPPG00039414/GPPG00042048/GPPG00049520/GPPG00070208/GPPG00024521/GPPG00029479/GPPG00040191/GPPG00070909/GPPG00073989
BP	GO:0097756	negative regulation of blood vessel diameter	1.06104e-09	13	GPPG00023015/GPPG00045092/GPPG00067768/GPPG00101535/GPPG00101538/GPPG00101557/GPPG00002597/GPPG00014218/GPPG00018968/GPPG00018969/GPPG00020346/GPPG00021105/GPPG00082076
BP	GO:0010640	regulation of platelet-derived growth factor receptor signaling pathway	1.09012e-09	8	GPPG00002678/GPPG00002764/GPPG00002766/GPPG00003836/GPPG00003838/GPPG00013828/GPPG00013830/GPPG00030008
BP	GO:0019991	septate junction assembly	1.20703e-09	10	GPPG00001762/GPPG00002597/GPPG00024521/GPPG00029479/GPPG00033774/GPPG00040191/GPPG00044815/GPPG00070909/GPPG00073302/GPPG00073989
BP	GO:0045056	transcytosis	1.36908e-09	8	GPPG00002678/GPPG00002764/GPPG00002766/GPPG00003836/GPPG00003838/GPPG00013828/GPPG00013830/GPPG00030008
BP	GO:0035151	regulation of tube size, open tracheal system	1.37553e-09	12	GPPG00001698/GPPG00071478/GPPG00001762/GPPG00002597/GPPG00024521/GPPG00029479/GPPG00033774/GPPG00040191/GPPG00044815/GPPG00070909/GPPG00073302/GPPG00073989
BP	GO:0086002	cardiac muscle cell action potential involved in contraction	1.37995e-09	10	GPPG00011317/GPPG00015671/GPPG00015811/GPPG00025923/GPPG00086650/GPPG00024521/GPPG00029479/GPPG00040191/GPPG00070909/GPPG00073989
BP	GO:1900120	regulation of receptor binding	1.47488e-09	8	GPPG00040268/GPPG00070614/GPPG00070615/GPPG00078568/GPPG00082739/GPPG00083074/GPPG00084050/GPPG00086994
BP	GO:0070141	response to UV-A	1.66939e-09	6	GPPG00014218/GPPG00018968/GPPG00018969/GPPG00020346/GPPG00021105/GPPG00082076
BP	GO:0010874	regulation of cholesterol efflux	1.70789e-09	8	GPPG00002678/GPPG00002764/GPPG00002766/GPPG00003836/GPPG00003838/GPPG00013828/GPPG00013830/GPPG00030008
BP	GO:0048266	behavioral response to pain	1.70789e-09	8	GPPG00011317/GPPG00015671/GPPG00015811/GPPG00011276/GPPG00039414/GPPG00042048/GPPG00049520/GPPG00070208
BP	GO:0021702	cerebellar Purkinje cell differentiation	1.74133e-09	7	GPPG00011276/GPPG00039414/GPPG00042048/GPPG00049520/GPPG00070208/GPPG00029001/GPPG00036809
BP	GO:0031335	regulation of sulfur amino acid metabolic process	1.87406e-09	5	GPPG00011276/GPPG00039414/GPPG00042048/GPPG00049520/GPPG00070208
BP	GO:0051481	negative regulation of cytosolic calcium ion concentration	1.92997e-09	7	GPPG00023015/GPPG00045092/GPPG00067768/GPPG00101535/GPPG00101538/GPPG00101557/GPPG00002597
BP	GO:0007256	activation of JNKK activity	2.30964e-09	6	GPPG00015765/GPPG00017248/GPPG00044247/GPPG00048530/GPPG00052936/GPPG00076396
BP	GO:0032373	positive regulation of sterol transport	2.43471e-09	8	GPPG00002678/GPPG00002764/GPPG00002766/GPPG00003836/GPPG00003838/GPPG00013828/GPPG00013830/GPPG00030008
BP	GO:0032376	positive regulation of cholesterol transport	2.43471e-09	8	GPPG00002678/GPPG00002764/GPPG00002766/GPPG00003836/GPPG00003838/GPPG00013828/GPPG00013830/GPPG00030008
BP	GO:0060024	rhythmic synaptic transmission	2.43471e-09	8	GPPG00011317/GPPG00015671/GPPG00015811/GPPG00011276/GPPG00039414/GPPG00042048/GPPG00049520/GPPG00070208
BP	GO:0046834	lipid phosphorylation	2.45009e-09	13	GPPG00014218/GPPG00014385/GPPG00018968/GPPG00018969/GPPG00020346/GPPG00021105/GPPG00028370/GPPG00028371/GPPG00045072/GPPG00067926/GPPG00067927/GPPG00075252/GPPG00082076
BP	GO:0007314	oocyte anterior/posterior axis specification	2.51245e-09	13	GPPG00014218/GPPG00014385/GPPG00018968/GPPG00018969/GPPG00020346/GPPG00021105/GPPG00028370/GPPG00028371/GPPG00045072/GPPG00067926/GPPG00067927/GPPG00075252/GPPG00082076
BP	GO:0070459	prolactin secretion	2.6989e-09	6	GPPG00014218/GPPG00018968/GPPG00018969/GPPG00020346/GPPG00021105/GPPG00082076
BP	GO:0086003	cardiac muscle cell contraction	2.71952e-09	11	GPPG00011317/GPPG00015671/GPPG00015811/GPPG00025923/GPPG00086650/GPPG00002597/GPPG00024521/GPPG00029479/GPPG00040191/GPPG00070909/GPPG00073989
BP	GO:0007349	cellularization	2.77652e-09	13	GPPG00000675/GPPG00008082/GPPG00009861/GPPG00017343/GPPG00043726/GPPG00057709/GPPG00065820/GPPG00071743/GPPG00075963/GPPG00077203/GPPG00084109/GPPG00085214/GPPG00086129
BP	GO:0008358	maternal determination of anterior/posterior axis, embryo	2.84635e-09	13	GPPG00014218/GPPG00014385/GPPG00018968/GPPG00018969/GPPG00020346/GPPG00021105/GPPG00028370/GPPG00028371/GPPG00045072/GPPG00067926/GPPG00067927/GPPG00075252/GPPG00082076
BP	GO:1903800	positive regulation of production of miRNAs involved in gene silencing by miRNA	3.14095e-09	6	GPPG00014218/GPPG00018968/GPPG00018969/GPPG00020346/GPPG00021105/GPPG00082076
BP	GO:0051279	regulation of release of sequestered calcium ion into cytosol	3.21659e-09	11	GPPG00023015/GPPG00045092/GPPG00067768/GPPG00101535/GPPG00101538/GPPG00101557/GPPG00000756/GPPG00008971/GPPG00010838/GPPG00029511/GPPG00002597
BP	GO:0019228	neuronal action potential	3.76715e-09	10	GPPG00004658/GPPG00006940/GPPG00011317/GPPG00015671/GPPG00015811/GPPG00017374/GPPG00017719/GPPG00023041/GPPG00074054/GPPG00077893
BP	GO:0035222	wing disc pattern formation	4.10353e-09	13	GPPG00014218/GPPG00014385/GPPG00018968/GPPG00018969/GPPG00020346/GPPG00021105/GPPG00028370/GPPG00028371/GPPG00045072/GPPG00067926/GPPG00067927/GPPG00075252/GPPG00082076
BP	GO:0021694	cerebellar Purkinje cell layer formation	4.16901e-09	7	GPPG00011276/GPPG00039414/GPPG00042048/GPPG00049520/GPPG00070208/GPPG00029001/GPPG00036809
BP	GO:0042048	olfactory behavior	4.20298e-09	13	GPPG00014218/GPPG00014385/GPPG00018968/GPPG00018969/GPPG00020346/GPPG00021105/GPPG00028370/GPPG00028371/GPPG00045072/GPPG00067926/GPPG00067927/GPPG00075252/GPPG00082076
BP	GO:0097242	amyloid-beta clearance	4.42974e-09	8	GPPG00002678/GPPG00002764/GPPG00002766/GPPG00003836/GPPG00003838/GPPG00013828/GPPG00013830/GPPG00030008
BP	GO:0001892	embryonic placenta development	6.06687e-09	12	GPPG00023015/GPPG00045092/GPPG00067768/GPPG00101535/GPPG00101538/GPPG00101557/GPPG00014218/GPPG00018968/GPPG00018969/GPPG00020346/GPPG00021105/GPPG00082076
BP	GO:0006521	regulation of cellular amino acid metabolic process	7.04096e-09	7	GPPG00011276/GPPG00039414/GPPG00042048/GPPG00049520/GPPG00070208/GPPG00032155/GPPG00053950
BP	GO:0021750	vestibular nucleus development	7.27154e-09	5	GPPG00011276/GPPG00039414/GPPG00042048/GPPG00049520/GPPG00070208
BP	GO:0042090	interleukin-12 biosynthetic process	9.16293e-09	5	GPPG00057709/GPPG00065820/GPPG00071743/GPPG00077203/GPPG00085214
BP	GO:0045075	regulation of interleukin-12 biosynthetic process	9.16293e-09	5	GPPG00057709/GPPG00065820/GPPG00071743/GPPG00077203/GPPG00085214
BP	GO:0032430	positive regulation of phospholipase A2 activity	9.32861e-09	6	GPPG00014218/GPPG00018968/GPPG00018969/GPPG00020346/GPPG00021105/GPPG00082076
BP	GO:0010882	regulation of cardiac muscle contraction by calcium ion signaling	1.05778e-08	7	GPPG00023015/GPPG00045092/GPPG00067768/GPPG00101535/GPPG00101538/GPPG00101557/GPPG00002597
BP	GO:0032350	regulation of hormone metabolic process	1.18729e-08	10	GPPG00011276/GPPG00039414/GPPG00042048/GPPG00049520/GPPG00070208/GPPG00024521/GPPG00029479/GPPG00040191/GPPG00070909/GPPG00073989
BP	GO:0050883	musculoskeletal movement, spinal reflex action	1.41124e-08	5	GPPG00011276/GPPG00039414/GPPG00042048/GPPG00049520/GPPG00070208
BP	GO:0061029	eyelid development in camera-type eye	1.50129e-08	6	GPPG00014218/GPPG00018968/GPPG00018969/GPPG00020346/GPPG00021105/GPPG00082076
BP	GO:0048011	neurotrophin TRK receptor signaling pathway	1.51941e-08	8	GPPG00040268/GPPG00070614/GPPG00070615/GPPG00078568/GPPG00082739/GPPG00083074/GPPG00084050/GPPG00086994
BP	GO:0010880	regulation of release of sequestered calcium ion into cytosol by sarcoplasmic reticulum	1.55186e-08	7	GPPG00023015/GPPG00045092/GPPG00067768/GPPG00101535/GPPG00101538/GPPG00101557/GPPG00002597
BP	GO:0035909	aorta morphogenesis	1.60344e-08	8	GPPG00002678/GPPG00002764/GPPG00002766/GPPG00003836/GPPG00003838/GPPG00013828/GPPG00013830/GPPG00030008
BP	GO:0021692	cerebellar Purkinje cell layer morphogenesis	1.79805e-08	7	GPPG00011276/GPPG00039414/GPPG00042048/GPPG00049520/GPPG00070208/GPPG00029001/GPPG00036809
BP	GO:0007205	protein kinase C-activating G protein-coupled receptor signaling pathway	1.88004e-08	8	GPPG00002678/GPPG00002764/GPPG00002766/GPPG00003836/GPPG00003838/GPPG00013828/GPPG00013830/GPPG00030008
BP	GO:0044557	relaxation of smooth muscle	2.58699e-08	6	GPPG00023015/GPPG00045092/GPPG00067768/GPPG00101535/GPPG00101538/GPPG00101557
BP	GO:0061026	cardiac muscle tissue regeneration	2.86735e-08	6	GPPG00028370/GPPG00028371/GPPG00045072/GPPG00067926/GPPG00067927/GPPG00075252
BP	GO:0021679	cerebellar molecular layer development	3.0279e-08	5	GPPG00011276/GPPG00039414/GPPG00042048/GPPG00049520/GPPG00070208
BP	GO:0014808	release of sequestered calcium ion into cytosol by sarcoplasmic reticulum	3.14113e-08	7	GPPG00023015/GPPG00045092/GPPG00067768/GPPG00101535/GPPG00101538/GPPG00101557/GPPG00002597
BP	GO:0010649	regulation of cell communication by electrical coupling	3.17231e-08	6	GPPG00023015/GPPG00045092/GPPG00067768/GPPG00101535/GPPG00101538/GPPG00101557
BP	GO:0032371	regulation of sterol transport	3.27625e-08	8	GPPG00002678/GPPG00002764/GPPG00002766/GPPG00003836/GPPG00003838/GPPG00013828/GPPG00013830/GPPG00030008
BP	GO:0032374	regulation of cholesterol transport	3.27625e-08	8	GPPG00002678/GPPG00002764/GPPG00002766/GPPG00003836/GPPG00003838/GPPG00013828/GPPG00013830/GPPG00030008
BP	GO:1900019	regulation of protein kinase C activity	3.50355e-08	6	GPPG00014218/GPPG00018968/GPPG00018969/GPPG00020346/GPPG00021105/GPPG00082076
BP	GO:1900020	positive regulation of protein kinase C activity	3.50355e-08	6	GPPG00014218/GPPG00018968/GPPG00018969/GPPG00020346/GPPG00021105/GPPG00082076
BP	GO:0048265	response to pain	3.60839e-08	8	GPPG00011317/GPPG00015671/GPPG00015811/GPPG00011276/GPPG00039414/GPPG00042048/GPPG00049520/GPPG00070208
BP	GO:0050999	regulation of nitric-oxide synthase activity	3.78507e-08	8	GPPG00014218/GPPG00018968/GPPG00018969/GPPG00020346/GPPG00021105/GPPG00082076/GPPG00032155/GPPG00053950
BP	GO:1903514	release of sequestered calcium ion into cytosol by endoplasmic reticulum	3.82688e-08	7	GPPG00023015/GPPG00045092/GPPG00067768/GPPG00101535/GPPG00101538/GPPG00101557/GPPG00002597
BP	GO:0021590	cerebellum maturation	5.00639e-08	5	GPPG00011276/GPPG00039414/GPPG00042048/GPPG00049520/GPPG00070208
BP	GO:0010522	regulation of calcium ion transport into cytosol	6.10686e-08	11	GPPG00023015/GPPG00045092/GPPG00067768/GPPG00101535/GPPG00101538/GPPG00101557/GPPG00000756/GPPG00008971/GPPG00010838/GPPG00029511/GPPG00002597
BP	GO:1903524	positive regulation of blood circulation	6.72436e-08	11	GPPG00024521/GPPG00029479/GPPG00040191/GPPG00070909/GPPG00073989/GPPG00014218/GPPG00018968/GPPG00018969/GPPG00020346/GPPG00021105/GPPG00082076
BP	GO:0015988	energy coupled proton transmembrane transport, against electrochemical gradient	7.32653e-08	6	GPPG00002597/GPPG00024521/GPPG00029479/GPPG00040191/GPPG00070909/GPPG00073989
BP	GO:0033344	cholesterol efflux	8.50975e-08	8	GPPG00002678/GPPG00002764/GPPG00002766/GPPG00003836/GPPG00003838/GPPG00013828/GPPG00013830/GPPG00030008
BP	GO:0031944	negative regulation of glucocorticoid metabolic process	9.10644e-08	5	GPPG00024521/GPPG00029479/GPPG00040191/GPPG00070909/GPPG00073989
BP	GO:0031947	negative regulation of glucocorticoid biosynthetic process	9.10644e-08	5	GPPG00024521/GPPG00029479/GPPG00040191/GPPG00070909/GPPG00073989
BP	GO:1990573	potassium ion import across plasma membrane	1.02499e-07	6	GPPG00002597/GPPG00024521/GPPG00029479/GPPG00040191/GPPG00070909/GPPG00073989
BP	GO:0010763	positive regulation of fibroblast migration	1.11137e-07	6	GPPG00023015/GPPG00045092/GPPG00067768/GPPG00101535/GPPG00101538/GPPG00101557
BP	GO:0070296	sarcoplasmic reticulum calcium ion transport	1.54245e-07	7	GPPG00023015/GPPG00045092/GPPG00067768/GPPG00101535/GPPG00101538/GPPG00101557/GPPG00002597
BP	GO:0090032	negative regulation of steroid hormone biosynthetic process	1.55054e-07	5	GPPG00024521/GPPG00029479/GPPG00040191/GPPG00070909/GPPG00073989
BP	GO:0021889	olfactory bulb interneuron differentiation	1.63824e-07	6	GPPG00028370/GPPG00028371/GPPG00045072/GPPG00067926/GPPG00067927/GPPG00075252
BP	GO:0043653	mitochondrial fragmentation involved in apoptotic process	1.63824e-07	6	GPPG00028370/GPPG00028371/GPPG00045072/GPPG00067926/GPPG00067927/GPPG00075252
BP	GO:0021578	hindbrain maturation	1.75583e-07	5	GPPG00011276/GPPG00039414/GPPG00042048/GPPG00049520/GPPG00070208
BP	GO:0021626	central nervous system maturation	1.75583e-07	5	GPPG00011276/GPPG00039414/GPPG00042048/GPPG00049520/GPPG00070208
BP	GO:0086009	membrane repolarization	1.97453e-07	8	GPPG00025923/GPPG00086650/GPPG00002597/GPPG00024521/GPPG00029479/GPPG00040191/GPPG00070909/GPPG00073989
BP	GO:0021550	medulla oblongata development	1.98206e-07	5	GPPG00011276/GPPG00039414/GPPG00042048/GPPG00049520/GPPG00070208
BP	GO:0032930	positive regulation of superoxide anion generation	2.04257e-07	6	GPPG00014218/GPPG00018968/GPPG00018969/GPPG00020346/GPPG00021105/GPPG00082076
BP	GO:1903798	regulation of production of miRNAs involved in gene silencing by miRNA	2.04257e-07	6	GPPG00014218/GPPG00018968/GPPG00018969/GPPG00020346/GPPG00021105/GPPG00082076
BP	GO:0010960	magnesium ion homeostasis	2.19427e-07	6	GPPG00014218/GPPG00018968/GPPG00018969/GPPG00020346/GPPG00021105/GPPG00082076
BP	GO:0043129	surfactant homeostasis	2.19427e-07	6	GPPG00028370/GPPG00028371/GPPG00045072/GPPG00067926/GPPG00067927/GPPG00075252
BP	GO:0071276	cellular response to cadmium ion	2.19427e-07	6	GPPG00014218/GPPG00018968/GPPG00018969/GPPG00020346/GPPG00021105/GPPG00082076
BP	GO:0071386	cellular response to corticosterone stimulus	2.29051e-07	4	GPPG00004676/GPPG00023217/GPPG00033915/GPPG00039501
BP	GO:0032768	regulation of monooxygenase activity	2.46813e-07	8	GPPG00014218/GPPG00018968/GPPG00018969/GPPG00020346/GPPG00021105/GPPG00082076/GPPG00032155/GPPG00053950
BP	GO:0098719	sodium ion import across plasma membrane	2.52551e-07	6	GPPG00023015/GPPG00045092/GPPG00067768/GPPG00101535/GPPG00101538/GPPG00101557
BP	GO:0001960	negative regulation of cytokine-mediated signaling pathway	2.5599e-07	8	GPPG00040268/GPPG00070614/GPPG00070615/GPPG00078568/GPPG00082739/GPPG00083074/GPPG00084050/GPPG00086994
BP	GO:2001223	negative regulation of neuron migration	2.70591e-07	6	GPPG00028370/GPPG00028371/GPPG00045072/GPPG00067926/GPPG00067927/GPPG00075252
BP	GO:0048875	chemical homeostasis within a tissue	3.09851e-07	6	GPPG00028370/GPPG00028371/GPPG00045072/GPPG00067926/GPPG00067927/GPPG00075252
BP	GO:0021680	cerebellar Purkinje cell layer development	3.38058e-07	7	GPPG00011276/GPPG00039414/GPPG00042048/GPPG00049520/GPPG00070208/GPPG00029001/GPPG00036809
BP	GO:0032928	regulation of superoxide anion generation	3.77413e-07	6	GPPG00014218/GPPG00018968/GPPG00018969/GPPG00020346/GPPG00021105/GPPG00082076
BP	GO:0060571	morphogenesis of an epithelial fold	3.91097e-07	8	GPPG00001698/GPPG00071478/GPPG00014218/GPPG00018968/GPPG00018969/GPPG00020346/GPPG00021105/GPPG00082076
BP	GO:0070920	regulation of production of small RNA involved in gene silencing by RNA	4.02449e-07	6	GPPG00014218/GPPG00018968/GPPG00018969/GPPG00020346/GPPG00021105/GPPG00082076
BP	GO:0021533	cell differentiation in hindbrain	4.23986e-07	7	GPPG00011276/GPPG00039414/GPPG00042048/GPPG00049520/GPPG00070208/GPPG00029001/GPPG00036809
BP	GO:0021551	central nervous system morphogenesis	4.2883e-07	6	GPPG00028370/GPPG00028371/GPPG00045072/GPPG00067926/GPPG00067927/GPPG00075252
BP	GO:0045780	positive regulation of bone resorption	4.2883e-07	6	GPPG00014218/GPPG00018968/GPPG00018969/GPPG00020346/GPPG00021105/GPPG00082076
BP	GO:0046852	positive regulation of bone remodeling	4.2883e-07	6	GPPG00014218/GPPG00018968/GPPG00018969/GPPG00020346/GPPG00021105/GPPG00082076
BP	GO:0060761	negative regulation of response to cytokine stimulus	4.47947e-07	8	GPPG00040268/GPPG00070614/GPPG00070615/GPPG00078568/GPPG00082739/GPPG00083074/GPPG00084050/GPPG00086994
BP	GO:0038179	neurotrophin signaling pathway	5.83113e-07	8	GPPG00040268/GPPG00070614/GPPG00070615/GPPG00078568/GPPG00082739/GPPG00083074/GPPG00084050/GPPG00086994
BP	GO:0042446	hormone biosynthetic process	6.4309e-07	10	GPPG00011276/GPPG00039414/GPPG00042048/GPPG00049520/GPPG00070208/GPPG00024521/GPPG00029479/GPPG00040191/GPPG00070909/GPPG00073989
BP	GO:0060075	regulation of resting membrane potential	6.55135e-07	4	GPPG00001762/GPPG00033774/GPPG00044815/GPPG00073302
BP	GO:0060749	mammary gland alveolus development	6.56067e-07	6	GPPG00028370/GPPG00028371/GPPG00045072/GPPG00067926/GPPG00067927/GPPG00075252
BP	GO:0061377	mammary gland lobule development	6.56067e-07	6	GPPG00028370/GPPG00028371/GPPG00045072/GPPG00067926/GPPG00067927/GPPG00075252
BP	GO:0030033	microvillus assembly	6.95356e-07	6	GPPG00015765/GPPG00017248/GPPG00044247/GPPG00048530/GPPG00052936/GPPG00076396
BP	GO:0060644	mammary gland epithelial cell differentiation	6.95356e-07	6	GPPG00028370/GPPG00028371/GPPG00045072/GPPG00067926/GPPG00067927/GPPG00075252
BP	GO:0031946	regulation of glucocorticoid biosynthetic process	6.95856e-07	5	GPPG00024521/GPPG00029479/GPPG00040191/GPPG00070909/GPPG00073989
BP	GO:0021697	cerebellar cortex formation	7.37212e-07	7	GPPG00011276/GPPG00039414/GPPG00042048/GPPG00049520/GPPG00070208/GPPG00029001/GPPG00036809
BP	GO:0015695	organic cation transport	7.97019e-07	9	GPPG00006940/GPPG00017719/GPPG00023041/GPPG00074054/GPPG00011276/GPPG00039414/GPPG00042048/GPPG00049520/GPPG00070208
BP	GO:0048747	muscle fiber development	8.12063e-07	10	GPPG00023015/GPPG00045092/GPPG00067768/GPPG00101535/GPPG00101538/GPPG00101557/GPPG00000756/GPPG00008971/GPPG00010838/GPPG00029511
BP	GO:2000637	positive regulation of gene silencing by miRNA	8.24944e-07	6	GPPG00014218/GPPG00018968/GPPG00018969/GPPG00020346/GPPG00021105/GPPG00082076
BP	GO:0014829	vascular smooth muscle contraction	8.72289e-07	6	GPPG00023015/GPPG00045092/GPPG00067768/GPPG00101535/GPPG00101538/GPPG00101557
BP	GO:0007595	lactation	9.04018e-07	8	GPPG00028370/GPPG00028371/GPPG00045072/GPPG00067926/GPPG00067927/GPPG00075252/GPPG00029001/GPPG00036809
BP	GO:0099622	cardiac muscle cell membrane repolarization	1.0525e-06	7	GPPG00025923/GPPG00086650/GPPG00024521/GPPG00029479/GPPG00040191/GPPG00070909/GPPG00073989
BP	GO:0031943	regulation of glucocorticoid metabolic process	1.17291e-06	5	GPPG00024521/GPPG00029479/GPPG00040191/GPPG00070909/GPPG00073989
BP	GO:0045822	negative regulation of heart contraction	1.26984e-06	6	GPPG00002597/GPPG00024521/GPPG00029479/GPPG00040191/GPPG00070909/GPPG00073989
BP	GO:2000010	positive regulation of protein localization to cell surface	1.26984e-06	6	GPPG00028370/GPPG00028371/GPPG00045072/GPPG00067926/GPPG00067927/GPPG00075252
BP	GO:0002074	extraocular skeletal muscle development	1.28637e-06	4	GPPG00000756/GPPG00008971/GPPG00010838/GPPG00029511
BP	GO:0042554	superoxide anion generation	1.33709e-06	6	GPPG00014218/GPPG00018968/GPPG00018969/GPPG00020346/GPPG00021105/GPPG00082076
BP	GO:0033238	regulation of cellular amine metabolic process	1.47374e-06	7	GPPG00011276/GPPG00039414/GPPG00042048/GPPG00049520/GPPG00070208/GPPG00032155/GPPG00053950
BP	GO:0060148	positive regulation of posttranscriptional gene silencing	1.48033e-06	6	GPPG00014218/GPPG00018968/GPPG00018969/GPPG00020346/GPPG00021105/GPPG00082076
BP	GO:0021548	pons development	1.49238e-06	5	GPPG00011276/GPPG00039414/GPPG00042048/GPPG00049520/GPPG00070208
BP	GO:0070570	regulation of neuron projection regeneration	1.63464e-06	10	GPPG00040268/GPPG00070614/GPPG00070615/GPPG00078568/GPPG00082739/GPPG00083074/GPPG00084050/GPPG00086994/GPPG00074200/GPPG00084855
BP	GO:0035994	response to muscle stretch	1.63586e-06	6	GPPG00023015/GPPG00045092/GPPG00067768/GPPG00101535/GPPG00101538/GPPG00101557
BP	GO:1903053	regulation of extracellular matrix organization	1.70865e-06	8	GPPG00002678/GPPG00002764/GPPG00002766/GPPG00003836/GPPG00003838/GPPG00013828/GPPG00013830/GPPG00030008
BP	GO:0030644	cellular chloride ion homeostasis	1.87671e-06	5	GPPG00011276/GPPG00039414/GPPG00042048/GPPG00049520/GPPG00070208
BP	GO:0042762	regulation of sulfur metabolic process	2.02077e-06	5	GPPG00011276/GPPG00039414/GPPG00042048/GPPG00049520/GPPG00070208
BP	GO:0045737	positive regulation of cyclin-dependent protein serine/threonine kinase activity	2.08379e-06	6	GPPG00014218/GPPG00018968/GPPG00018969/GPPG00020346/GPPG00021105/GPPG00082076
BP	GO:0048008	platelet-derived growth factor receptor signaling pathway	2.18091e-06	8	GPPG00002678/GPPG00002764/GPPG00002766/GPPG00003836/GPPG00003838/GPPG00013828/GPPG00013830/GPPG00030008
BP	GO:0022617	extracellular matrix disassembly	2.48822e-06	8	GPPG00002678/GPPG00002764/GPPG00002766/GPPG00003836/GPPG00003838/GPPG00013828/GPPG00013830/GPPG00030008
BP	GO:0032230	positive regulation of synaptic transmission, GABAergic	2.51009e-06	6	GPPG00028370/GPPG00028371/GPPG00045072/GPPG00067926/GPPG00067927/GPPG00075252
BP	GO:0046627	negative regulation of insulin receptor signaling pathway	2.6897e-06	8	GPPG00040268/GPPG00070614/GPPG00070615/GPPG00078568/GPPG00082739/GPPG00083074/GPPG00084050/GPPG00086994
BP	GO:0030301	cholesterol transport	2.90486e-06	8	GPPG00002678/GPPG00002764/GPPG00002766/GPPG00003836/GPPG00003838/GPPG00013828/GPPG00013830/GPPG00030008
BP	GO:0071320	cellular response to cAMP	2.97976e-06	8	GPPG00006422/GPPG00023015/GPPG00028389/GPPG00045092/GPPG00067768/GPPG00101535/GPPG00101538/GPPG00101557
BP	GO:1905208	negative regulation of cardiocyte differentiation	3.00491e-06	6	GPPG00014218/GPPG00018968/GPPG00018969/GPPG00020346/GPPG00021105/GPPG00082076
BP	GO:0032370	positive regulation of lipid transport	3.05629e-06	8	GPPG00002678/GPPG00002764/GPPG00002766/GPPG00003836/GPPG00003838/GPPG00013828/GPPG00013830/GPPG00030008
BP	GO:0006704	glucocorticoid biosynthetic process	3.07793e-06	5	GPPG00024521/GPPG00029479/GPPG00040191/GPPG00070909/GPPG00073989
BP	GO:0060045	positive regulation of cardiac muscle cell proliferation	3.28054e-06	6	GPPG00028370/GPPG00028371/GPPG00045072/GPPG00067926/GPPG00067927/GPPG00075252
BP	GO:1900077	negative regulation of cellular response to insulin stimulus	3.29596e-06	8	GPPG00040268/GPPG00070614/GPPG00070615/GPPG00078568/GPPG00082739/GPPG00083074/GPPG00084050/GPPG00086994
BP	GO:0035904	aorta development	3.5514e-06	8	GPPG00002678/GPPG00002764/GPPG00002766/GPPG00003836/GPPG00003838/GPPG00013828/GPPG00013830/GPPG00030008
BP	GO:0090322	regulation of superoxide metabolic process	3.57641e-06	6	GPPG00014218/GPPG00018968/GPPG00018969/GPPG00020346/GPPG00021105/GPPG00082076
BP	GO:0034105	positive regulation of tissue remodeling	3.73228e-06	6	GPPG00014218/GPPG00018968/GPPG00018969/GPPG00020346/GPPG00021105/GPPG00082076
BP	GO:0010762	regulation of fibroblast migration	4.59683e-06	6	GPPG00023015/GPPG00045092/GPPG00067768/GPPG00101535/GPPG00101538/GPPG00101557
BP	GO:0050879	multicellular organismal movement	4.82769e-06	7	GPPG00006422/GPPG00028389/GPPG00011276/GPPG00039414/GPPG00042048/GPPG00049520/GPPG00070208
BP	GO:0050881	musculoskeletal movement	4.82769e-06	7	GPPG00006422/GPPG00028389/GPPG00011276/GPPG00039414/GPPG00042048/GPPG00049520/GPPG00070208
BP	GO:0055064	chloride ion homeostasis	5.11392e-06	5	GPPG00011276/GPPG00039414/GPPG00042048/GPPG00049520/GPPG00070208
BP	GO:0021696	cerebellar cortex morphogenesis	5.27748e-06	7	GPPG00011276/GPPG00039414/GPPG00042048/GPPG00049520/GPPG00070208/GPPG00029001/GPPG00036809
BP	GO:1904031	positive regulation of cyclin-dependent protein kinase activity	5.6175e-06	6	GPPG00014218/GPPG00018968/GPPG00018969/GPPG00020346/GPPG00021105/GPPG00082076
BP	GO:0033280	response to vitamin D	5.93096e-06	7	GPPG00027980/GPPG00045138/GPPG00071471/GPPG00004676/GPPG00023217/GPPG00033915/GPPG00039501
BP	GO:0015918	sterol transport	6.70904e-06	8	GPPG00002678/GPPG00002764/GPPG00002766/GPPG00003836/GPPG00003838/GPPG00013828/GPPG00013830/GPPG00030008
BP	GO:0035902	response to immobilization stress	6.81495e-06	6	GPPG00023015/GPPG00045092/GPPG00067768/GPPG00101535/GPPG00101538/GPPG00101557
BP	GO:0045989	positive regulation of striated muscle contraction	6.84238e-06	5	GPPG00024521/GPPG00029479/GPPG00040191/GPPG00070909/GPPG00073989
BP	GO:0060976	coronary vasculature development	7.33474e-06	8	GPPG00002678/GPPG00002764/GPPG00002766/GPPG00003836/GPPG00003838/GPPG00013828/GPPG00013830/GPPG00030008
BP	GO:0010894	negative regulation of steroid biosynthetic process	7.64946e-06	5	GPPG00024521/GPPG00029479/GPPG00040191/GPPG00070909/GPPG00073989
BP	GO:0043525	positive regulation of neuron apoptotic process	7.83576e-06	8	GPPG00040268/GPPG00070614/GPPG00070615/GPPG00078568/GPPG00082739/GPPG00083074/GPPG00084050/GPPG00086994
BP	GO:0048844	artery morphogenesis	7.83576e-06	8	GPPG00002678/GPPG00002764/GPPG00002766/GPPG00003836/GPPG00003838/GPPG00013828/GPPG00013830/GPPG00030008
BP	GO:0008211	glucocorticoid metabolic process	8.52915e-06	5	GPPG00024521/GPPG00029479/GPPG00040191/GPPG00070909/GPPG00073989
BP	GO:0060081	membrane hyperpolarization	8.52915e-06	5	GPPG00024521/GPPG00029479/GPPG00040191/GPPG00070909/GPPG00073989
BP	GO:0045939	negative regulation of steroid metabolic process	9.99483e-06	5	GPPG00024521/GPPG00029479/GPPG00040191/GPPG00070909/GPPG00073989
BP	GO:0051341	regulation of oxidoreductase activity	1.01392e-05	8	GPPG00014218/GPPG00018968/GPPG00018969/GPPG00020346/GPPG00021105/GPPG00082076/GPPG00032155/GPPG00053950
BP	GO:0014051	gamma-aminobutyric acid secretion	1.05247e-05	5	GPPG00011276/GPPG00039414/GPPG00042048/GPPG00049520/GPPG00070208
BP	GO:0001523	retinoid metabolic process	1.10238e-05	8	GPPG00002678/GPPG00002764/GPPG00002766/GPPG00003836/GPPG00003838/GPPG00013828/GPPG00013830/GPPG00030008
BP	GO:0086013	membrane repolarization during cardiac muscle cell action potential	1.10763e-05	5	GPPG00024521/GPPG00029479/GPPG00040191/GPPG00070909/GPPG00073989
BP	GO:0007202	activation of phospholipase C activity	1.13059e-05	6	GPPG00014218/GPPG00018968/GPPG00018969/GPPG00020346/GPPG00021105/GPPG00082076
BP	GO:0033198	response to ATP	1.21074e-05	6	GPPG00023015/GPPG00045092/GPPG00067768/GPPG00101535/GPPG00101538/GPPG00101557
BP	GO:0010761	fibroblast migration	1.33952e-05	6	GPPG00023015/GPPG00045092/GPPG00067768/GPPG00101535/GPPG00101538/GPPG00101557
BP	GO:0051205	protein insertion into membrane	1.33952e-05	6	GPPG00014218/GPPG00018968/GPPG00018969/GPPG00020346/GPPG00021105/GPPG00082076
BP	GO:0071392	cellular response to estradiol stimulus	1.57858e-05	6	GPPG00014218/GPPG00018968/GPPG00018969/GPPG00020346/GPPG00021105/GPPG00082076
BP	GO:0016101	diterpenoid metabolic process	1.58538e-05	8	GPPG00002678/GPPG00002764/GPPG00002766/GPPG00003836/GPPG00003838/GPPG00013828/GPPG00013830/GPPG00030008
BP	GO:0086004	regulation of cardiac muscle cell contraction	1.63028e-05	6	GPPG00002597/GPPG00024521/GPPG00029479/GPPG00040191/GPPG00070909/GPPG00073989
BP	GO:0007270	neuron-neuron synaptic transmission	1.71229e-05	5	GPPG00011276/GPPG00039414/GPPG00042048/GPPG00049520/GPPG00070208
BP	GO:1901020	negative regulation of calcium ion transmembrane transporter activity	1.71229e-05	5	GPPG00003760/GPPG00021492/GPPG00054679/GPPG00073559/GPPG00002597
BP	GO:1903523	negative regulation of blood circulation	1.73779e-05	6	GPPG00002597/GPPG00024521/GPPG00029479/GPPG00040191/GPPG00070909/GPPG00073989
BP	GO:0032528	microvillus organization	1.90972e-05	6	GPPG00015765/GPPG00017248/GPPG00044247/GPPG00048530/GPPG00052936/GPPG00076396
BP	GO:0060074	synapse maturation	1.96998e-05	6	GPPG00028370/GPPG00028371/GPPG00045072/GPPG00067926/GPPG00067927/GPPG00075252
BP	GO:0043552	positive regulation of phosphatidylinositol 3-kinase activity	2.0951e-05	6	GPPG00028370/GPPG00028371/GPPG00045072/GPPG00067926/GPPG00067927/GPPG00075252
BP	GO:0045124	regulation of bone resorption	2.0951e-05	6	GPPG00014218/GPPG00018968/GPPG00018969/GPPG00020346/GPPG00021105/GPPG00082076
BP	GO:0021587	cerebellum morphogenesis	2.15808e-05	7	GPPG00011276/GPPG00039414/GPPG00042048/GPPG00049520/GPPG00070208/GPPG00029001/GPPG00036809
BP	GO:0035196	production of miRNAs involved in gene silencing by miRNA	2.43608e-05	6	GPPG00014218/GPPG00018968/GPPG00018969/GPPG00020346/GPPG00021105/GPPG00082076
BP	GO:0060043	regulation of cardiac muscle cell proliferation	2.43608e-05	6	GPPG00028370/GPPG00028371/GPPG00045072/GPPG00067926/GPPG00067927/GPPG00075252
BP	GO:0051968	positive regulation of synaptic transmission, glutamatergic	2.50935e-05	6	GPPG00014218/GPPG00018968/GPPG00018969/GPPG00020346/GPPG00021105/GPPG00082076
BP	GO:0055023	positive regulation of cardiac muscle tissue growth	2.50935e-05	6	GPPG00028370/GPPG00028371/GPPG00045072/GPPG00067926/GPPG00067927/GPPG00075252
BP	GO:0015871	choline transport	2.51622e-05	4	GPPG00006940/GPPG00017719/GPPG00023041/GPPG00074054
BP	GO:0097105	presynaptic membrane assembly	2.65688e-05	5	GPPG00009143/GPPG00009833/GPPG00028458/GPPG00081569/GPPG00081587
BP	GO:0042531	positive regulation of tyrosine phosphorylation of STAT protein	2.66121e-05	6	GPPG00028370/GPPG00028371/GPPG00045072/GPPG00067926/GPPG00067927/GPPG00075252
BP	GO:0015812	gamma-aminobutyric acid transport	2.8866e-05	5	GPPG00011276/GPPG00039414/GPPG00042048/GPPG00049520/GPPG00070208
BP	GO:0086011	membrane repolarization during action potential	2.8866e-05	5	GPPG00024521/GPPG00029479/GPPG00040191/GPPG00070909/GPPG00073989
BP	GO:0090218	positive regulation of lipid kinase activity	2.90277e-05	6	GPPG00028370/GPPG00028371/GPPG00045072/GPPG00067926/GPPG00067927/GPPG00075252
BP	GO:1903115	regulation of actin filament-based movement	2.9871e-05	6	GPPG00002597/GPPG00024521/GPPG00029479/GPPG00040191/GPPG00070909/GPPG00073989
BP	GO:0006721	terpenoid metabolic process	2.98769e-05	8	GPPG00002678/GPPG00002764/GPPG00002766/GPPG00003836/GPPG00003838/GPPG00013828/GPPG00013830/GPPG00030008
BP	GO:0030002	cellular anion homeostasis	3.00709e-05	5	GPPG00011276/GPPG00039414/GPPG00042048/GPPG00049520/GPPG00070208
BP	GO:0030320	cellular monovalent inorganic anion homeostasis	3.00709e-05	5	GPPG00011276/GPPG00039414/GPPG00042048/GPPG00049520/GPPG00070208
BP	GO:1901386	negative regulation of voltage-gated calcium channel activity	3.09627e-05	4	GPPG00003760/GPPG00021492/GPPG00054679/GPPG00073559
BP	GO:0090030	regulation of steroid hormone biosynthetic process	3.13144e-05	5	GPPG00024521/GPPG00029479/GPPG00040191/GPPG00070909/GPPG00073989
BP	GO:0060421	positive regulation of heart growth	3.25195e-05	6	GPPG00028370/GPPG00028371/GPPG00045072/GPPG00067926/GPPG00067927/GPPG00075252
BP	GO:0014055	acetylcholine secretion, neurotransmission	3.52855e-05	5	GPPG00011276/GPPG00039414/GPPG00042048/GPPG00049520/GPPG00070208
BP	GO:0014056	regulation of acetylcholine secretion, neurotransmission	3.52855e-05	5	GPPG00011276/GPPG00039414/GPPG00042048/GPPG00049520/GPPG00070208
BP	GO:0014910	regulation of smooth muscle cell migration	3.61951e-05	8	GPPG00002678/GPPG00002764/GPPG00002766/GPPG00003836/GPPG00003838/GPPG00013828/GPPG00013830/GPPG00030008
BP	GO:0021695	cerebellar cortex development	3.74485e-05	7	GPPG00011276/GPPG00039414/GPPG00042048/GPPG00049520/GPPG00070208/GPPG00029001/GPPG00036809
BP	GO:0031050	dsRNA processing	3.94369e-05	6	GPPG00014218/GPPG00018968/GPPG00018969/GPPG00020346/GPPG00021105/GPPG00082076
BP	GO:0070918	production of small RNA involved in gene silencing by RNA	3.94369e-05	6	GPPG00014218/GPPG00018968/GPPG00018969/GPPG00020346/GPPG00021105/GPPG00082076
BP	GO:0061526	acetylcholine secretion	3.96362e-05	5	GPPG00011276/GPPG00039414/GPPG00042048/GPPG00049520/GPPG00070208
BP	GO:0046326	positive regulation of glucose import	4.05146e-05	6	GPPG00028370/GPPG00028371/GPPG00045072/GPPG00067926/GPPG00067927/GPPG00075252
BP	GO:0045739	positive regulation of DNA repair	4.27408e-05	6	GPPG00014218/GPPG00018968/GPPG00018969/GPPG00020346/GPPG00021105/GPPG00082076
BP	GO:0007214	gamma-aminobutyric acid signaling pathway	4.4391e-05	5	GPPG00011276/GPPG00039414/GPPG00042048/GPPG00049520/GPPG00070208
BP	GO:0046684	response to pyrethroid	4.46229e-05	3	GPPG00011317/GPPG00015671/GPPG00015811
BP	GO:0045907	positive regulation of vasoconstriction	4.5064e-05	6	GPPG00014218/GPPG00018968/GPPG00018969/GPPG00020346/GPPG00021105/GPPG00082076
BP	GO:0030501	positive regulation of bone mineralization	4.87374e-05	6	GPPG00023015/GPPG00045092/GPPG00067768/GPPG00101535/GPPG00101538/GPPG00101557
BP	GO:0033138	positive regulation of peptidyl-serine phosphorylation	4.89282e-05	8	GPPG00014218/GPPG00018968/GPPG00018969/GPPG00020346/GPPG00021105/GPPG00082076/GPPG00032155/GPPG00053950
BP	GO:0008203	cholesterol metabolic process	5.05486e-05	8	GPPG00002678/GPPG00002764/GPPG00002766/GPPG00003836/GPPG00003838/GPPG00013828/GPPG00013830/GPPG00030008
BP	GO:1990535	neuron projection maintenance	5.11832e-05	4	GPPG00001762/GPPG00033774/GPPG00044815/GPPG00073302
BP	GO:0010656	negative regulation of muscle cell apoptotic process	5.40041e-05	6	GPPG00028370/GPPG00028371/GPPG00045072/GPPG00067926/GPPG00067927/GPPG00075252
BP	GO:0045740	positive regulation of DNA replication	5.68028e-05	6	GPPG00014218/GPPG00018968/GPPG00018969/GPPG00020346/GPPG00021105/GPPG00082076
BP	GO:0048857	neural nucleus development	5.72021e-05	5	GPPG00011276/GPPG00039414/GPPG00042048/GPPG00049520/GPPG00070208
BP	GO:0048679	regulation of axon regeneration	5.74849e-05	8	GPPG00040268/GPPG00070614/GPPG00070615/GPPG00078568/GPPG00082739/GPPG00083074/GPPG00084050/GPPG00086994
BP	GO:0014909	smooth muscle cell migration	5.93376e-05	8	GPPG00002678/GPPG00002764/GPPG00002766/GPPG00003836/GPPG00003838/GPPG00013828/GPPG00013830/GPPG00030008
BP	GO:0033555	multicellular organismal response to stress	5.93376e-05	8	GPPG00011317/GPPG00015671/GPPG00015811/GPPG00011276/GPPG00039414/GPPG00042048/GPPG00049520/GPPG00070208
BP	GO:0010863	positive regulation of phospholipase C activity	6.12172e-05	6	GPPG00014218/GPPG00018968/GPPG00018969/GPPG00020346/GPPG00021105/GPPG00082076
BP	GO:0021772	olfactory bulb development	6.27481e-05	6	GPPG00028370/GPPG00028371/GPPG00045072/GPPG00067926/GPPG00067927/GPPG00075252
BP	GO:0070169	positive regulation of biomineral tissue development	6.43093e-05	6	GPPG00023015/GPPG00045092/GPPG00067768/GPPG00101535/GPPG00101538/GPPG00101557
BP	GO:0032091	negative regulation of protein binding	6.83012e-05	8	GPPG00040268/GPPG00070614/GPPG00070615/GPPG00078568/GPPG00082739/GPPG00083074/GPPG00084050/GPPG00086994
BP	GO:0006720	isoprenoid metabolic process	6.93631e-05	8	GPPG00002678/GPPG00002764/GPPG00002766/GPPG00003836/GPPG00003838/GPPG00013828/GPPG00013830/GPPG00030008
BP	GO:0032570	response to progesterone	7.19601e-05	7	GPPG00014385/GPPG00028370/GPPG00028371/GPPG00045072/GPPG00067926/GPPG00067927/GPPG00075252
BP	GO:0021988	olfactory lobe development	7.43409e-05	6	GPPG00028370/GPPG00028371/GPPG00045072/GPPG00067926/GPPG00067927/GPPG00075252
BP	GO:0060964	regulation of gene silencing by miRNA	7.43409e-05	6	GPPG00014218/GPPG00018968/GPPG00018969/GPPG00020346/GPPG00021105/GPPG00082076
BP	GO:1903170	negative regulation of calcium ion transmembrane transport	7.51484e-05	5	GPPG00003760/GPPG00021492/GPPG00054679/GPPG00073559/GPPG00002597
BP	GO:0021575	hindbrain morphogenesis	7.89361e-05	7	GPPG00011276/GPPG00039414/GPPG00042048/GPPG00049520/GPPG00070208/GPPG00029001/GPPG00036809
BP	GO:0044106	cellular amine metabolic process	7.89361e-05	7	GPPG00011276/GPPG00039414/GPPG00042048/GPPG00049520/GPPG00070208/GPPG00032155/GPPG00053950
BP	GO:2000008	regulation of protein localization to cell surface	8.55826e-05	6	GPPG00028370/GPPG00028371/GPPG00045072/GPPG00067926/GPPG00067927/GPPG00075252
BP	GO:0060314	regulation of ryanodine-sensitive calcium-release channel activity	8.82914e-05	4	GPPG00000756/GPPG00008971/GPPG00010838/GPPG00029511
BP	GO:0046626	regulation of insulin receptor signaling pathway	8.83116e-05	8	GPPG00040268/GPPG00070614/GPPG00070615/GPPG00078568/GPPG00082739/GPPG00083074/GPPG00084050/GPPG00086994
BP	GO:0055083	monovalent inorganic anion homeostasis	8.83861e-05	5	GPPG00011276/GPPG00039414/GPPG00042048/GPPG00049520/GPPG00070208
BP	GO:0032092	positive regulation of protein binding	9.23024e-05	8	GPPG00002678/GPPG00002764/GPPG00002766/GPPG00003836/GPPG00003838/GPPG00013828/GPPG00013830/GPPG00030008
BP	GO:0050885	neuromuscular process controlling balance	9.45466e-05	7	GPPG00011276/GPPG00039414/GPPG00042048/GPPG00049520/GPPG00070208/GPPG00029001/GPPG00036809
BP	GO:0009308	amine metabolic process	9.62368e-05	7	GPPG00011276/GPPG00039414/GPPG00042048/GPPG00049520/GPPG00070208/GPPG00032155/GPPG00053950
BP	GO:0019229	regulation of vasoconstriction	9.62368e-05	7	GPPG00002597/GPPG00014218/GPPG00018968/GPPG00018969/GPPG00020346/GPPG00021105/GPPG00082076
BP	GO:0006801	superoxide metabolic process	0.000104943	6	GPPG00014218/GPPG00018968/GPPG00018969/GPPG00020346/GPPG00021105/GPPG00082076
BP	GO:1901224	positive regulation of NIK/NF-kappaB signaling	0.000104943	6	GPPG00014218/GPPG00018968/GPPG00018969/GPPG00020346/GPPG00021105/GPPG00082076
BP	GO:0001959	regulation of cytokine-mediated signaling pathway	0.000105182	8	GPPG00040268/GPPG00070614/GPPG00070615/GPPG00078568/GPPG00082739/GPPG00083074/GPPG00084050/GPPG00086994
BP	GO:0071260	cellular response to mechanical stimulus	0.000106701	8	GPPG00001698/GPPG00071478/GPPG00002597/GPPG00024521/GPPG00029479/GPPG00040191/GPPG00070909/GPPG00073989
BP	GO:0060840	artery development	0.000112958	8	GPPG00002678/GPPG00002764/GPPG00002766/GPPG00003836/GPPG00003838/GPPG00013828/GPPG00013830/GPPG00030008
BP	GO:1902652	secondary alcohol metabolic process	0.000112958	8	GPPG00002678/GPPG00002764/GPPG00002766/GPPG00003836/GPPG00003838/GPPG00013828/GPPG00013830/GPPG00030008
BP	GO:0032655	regulation of interleukin-12 production	0.000113213	5	GPPG00057709/GPPG00065820/GPPG00071743/GPPG00077203/GPPG00085214
BP	GO:0014068	positive regulation of phosphatidylinositol 3-kinase signaling	0.000114532	7	GPPG00014385/GPPG00028370/GPPG00028371/GPPG00045072/GPPG00067926/GPPG00067927/GPPG00075252
BP	GO:0046850	regulation of bone remodeling	0.000114593	6	GPPG00014218/GPPG00018968/GPPG00018969/GPPG00020346/GPPG00021105/GPPG00082076
BP	GO:0000096	sulfur amino acid metabolic process	0.000116657	5	GPPG00011276/GPPG00039414/GPPG00042048/GPPG00049520/GPPG00070208
BP	GO:0046686	response to cadmium ion	0.000119675	6	GPPG00014218/GPPG00018968/GPPG00018969/GPPG00020346/GPPG00021105/GPPG00082076
BP	GO:0042509	regulation of tyrosine phosphorylation of STAT protein	0.000122282	6	GPPG00028370/GPPG00028371/GPPG00045072/GPPG00067926/GPPG00067927/GPPG00075252
BP	GO:0055025	positive regulation of cardiac muscle tissue development	0.000122282	6	GPPG00028370/GPPG00028371/GPPG00045072/GPPG00067926/GPPG00067927/GPPG00075252
BP	GO:0002027	regulation of heart rate	0.00012291	8	GPPG00023015/GPPG00045092/GPPG00067768/GPPG00101535/GPPG00101538/GPPG00101557/GPPG00025923/GPPG00086650
BP	GO:0071389	cellular response to mineralocorticoid stimulus	0.000123856	4	GPPG00004676/GPPG00023217/GPPG00033915/GPPG00039501
BP	GO:0000079	regulation of cyclin-dependent protein serine/threonine kinase activity	0.000124934	6	GPPG00014218/GPPG00018968/GPPG00018969/GPPG00020346/GPPG00021105/GPPG00082076
BP	GO:0060038	cardiac muscle cell proliferation	0.000127632	6	GPPG00028370/GPPG00028371/GPPG00045072/GPPG00067926/GPPG00067927/GPPG00075252
BP	GO:0031623	receptor internalization	0.000128152	8	GPPG00002678/GPPG00002764/GPPG00002766/GPPG00003836/GPPG00003838/GPPG00013828/GPPG00013830/GPPG00030008
BP	GO:0043551	regulation of phosphatidylinositol 3-kinase activity	0.000130375	6	GPPG00028370/GPPG00028371/GPPG00045072/GPPG00067926/GPPG00067927/GPPG00075252
BP	GO:0014888	striated muscle adaptation	0.000133166	6	GPPG00000756/GPPG00008971/GPPG00010838/GPPG00029511/GPPG00032155/GPPG00053950
BP	GO:1900274	regulation of phospholipase C activity	0.000133166	6	GPPG00014218/GPPG00018968/GPPG00018969/GPPG00020346/GPPG00021105/GPPG00082076
BP	GO:0043277	apoptotic cell clearance	0.000133576	8	GPPG00002678/GPPG00002764/GPPG00002766/GPPG00003836/GPPG00003838/GPPG00013828/GPPG00013830/GPPG00030008
BP	GO:0032368	regulation of lipid transport	0.000141103	8	GPPG00002678/GPPG00002764/GPPG00002766/GPPG00003836/GPPG00003838/GPPG00013828/GPPG00013830/GPPG00030008
BP	GO:0010828	positive regulation of glucose transmembrane transport	0.000147835	6	GPPG00028370/GPPG00028371/GPPG00045072/GPPG00067926/GPPG00067927/GPPG00075252
BP	GO:0032615	interleukin-12 production	0.000151394	5	GPPG00057709/GPPG00065820/GPPG00071743/GPPG00077203/GPPG00085214
BP	GO:0060147	regulation of posttranscriptional gene silencing	0.000157232	6	GPPG00014218/GPPG00018968/GPPG00018969/GPPG00020346/GPPG00021105/GPPG00082076
BP	GO:0021795	cerebral cortex cell migration	0.000160467	6	GPPG00014218/GPPG00018968/GPPG00018969/GPPG00020346/GPPG00021105/GPPG00082076
BP	GO:0015870	acetylcholine transport	0.000164571	5	GPPG00011276/GPPG00039414/GPPG00042048/GPPG00049520/GPPG00070208
BP	GO:1903727	positive regulation of phospholipid metabolic process	0.00017049	6	GPPG00028370/GPPG00028371/GPPG00045072/GPPG00067926/GPPG00067927/GPPG00075252
BP	GO:0007260	tyrosine phosphorylation of STAT protein	0.000177442	6	GPPG00028370/GPPG00028371/GPPG00045072/GPPG00067926/GPPG00067927/GPPG00075252
BP	GO:0055021	regulation of cardiac muscle tissue growth	0.000195805	6	GPPG00028370/GPPG00028371/GPPG00045072/GPPG00067926/GPPG00067927/GPPG00075252
BP	GO:0045453	bone resorption	0.000207522	6	GPPG00014218/GPPG00018968/GPPG00018969/GPPG00020346/GPPG00021105/GPPG00082076
BP	GO:1901374	acetate ester transport	0.000209399	5	GPPG00011276/GPPG00039414/GPPG00042048/GPPG00049520/GPPG00070208
BP	GO:1905207	regulation of cardiocyte differentiation	0.000211549	6	GPPG00014218/GPPG00018968/GPPG00018969/GPPG00020346/GPPG00021105/GPPG00082076
BP	GO:0010518	positive regulation of phospholipase activity	0.000223998	6	GPPG00014218/GPPG00018968/GPPG00018969/GPPG00020346/GPPG00021105/GPPG00082076
BP	GO:1904029	regulation of cyclin-dependent protein kinase activity	0.000223998	6	GPPG00014218/GPPG00018968/GPPG00018969/GPPG00020346/GPPG00021105/GPPG00082076
BP	GO:0071305	cellular response to vitamin D	0.000224463	4	GPPG00004676/GPPG00023217/GPPG00033915/GPPG00039501
BP	GO:0048146	positive regulation of fibroblast proliferation	0.000237017	6	GPPG00014218/GPPG00018968/GPPG00018969/GPPG00020346/GPPG00021105/GPPG00082076
BP	GO:0071359	cellular response to dsRNA	0.000237017	6	GPPG00014218/GPPG00018968/GPPG00018969/GPPG00020346/GPPG00021105/GPPG00082076
BP	GO:0097067	cellular response to thyroid hormone stimulus	0.000242533	4	GPPG00001762/GPPG00033774/GPPG00044815/GPPG00073302
BP	GO:0097090	presynaptic membrane organization	0.000269515	5	GPPG00009143/GPPG00009833/GPPG00028458/GPPG00081569/GPPG00081587
BP	GO:0032228	regulation of synaptic transmission, GABAergic	0.000284772	6	GPPG00028370/GPPG00028371/GPPG00045072/GPPG00067926/GPPG00067927/GPPG00075252
BP	GO:0043550	regulation of lipid kinase activity	0.000289934	6	GPPG00028370/GPPG00028371/GPPG00045072/GPPG00067926/GPPG00067927/GPPG00075252
BP	GO:0060420	regulation of heart growth	0.000300478	6	GPPG00028370/GPPG00028371/GPPG00045072/GPPG00067926/GPPG00067927/GPPG00075252
BP	GO:0060966	regulation of gene silencing by RNA	0.000300478	6	GPPG00014218/GPPG00018968/GPPG00018969/GPPG00020346/GPPG00021105/GPPG00082076
BP	GO:0001755	neural crest cell migration	0.000322469	6	GPPG00028370/GPPG00028371/GPPG00045072/GPPG00067926/GPPG00067927/GPPG00075252
BP	GO:0060004	reflex	0.000341909	5	GPPG00011276/GPPG00039414/GPPG00042048/GPPG00049520/GPPG00070208
BP	GO:0097755	positive regulation of blood vessel diameter	0.00035171	6	GPPG00014218/GPPG00018968/GPPG00018969/GPPG00020346/GPPG00021105/GPPG00082076
BP	GO:0060193	positive regulation of lipase activity	0.000363972	6	GPPG00014218/GPPG00018968/GPPG00018969/GPPG00020346/GPPG00021105/GPPG00082076
BP	GO:0051055	negative regulation of lipid biosynthetic process	0.000383193	5	GPPG00024521/GPPG00029479/GPPG00040191/GPPG00070909/GPPG00073989
BP	GO:0010751	negative regulation of nitric oxide mediated signal transduction	0.000394553	2	GPPG00032155/GPPG00053950
BP	GO:0048791	calcium ion-regulated exocytosis of neurotransmitter	0.000409708	5	GPPG00011276/GPPG00039414/GPPG00042048/GPPG00049520/GPPG00070208
BP	GO:0046427	positive regulation of JAK-STAT cascade	0.000423347	6	GPPG00028370/GPPG00028371/GPPG00045072/GPPG00067926/GPPG00067927/GPPG00075252
BP	GO:0019227	neuronal action potential propagation	0.000438459	3	GPPG00011317/GPPG00015671/GPPG00015811
BP	GO:0043179	rhythmic excitation	0.000438459	3	GPPG00011317/GPPG00015671/GPPG00015811
BP	GO:0098870	action potential propagation	0.000438459	3	GPPG00011317/GPPG00015671/GPPG00015811
BP	GO:0000821	regulation of arginine metabolic process	0.000481283	2	GPPG00032155/GPPG00053950
BP	GO:1904894	positive regulation of STAT cascade	0.000490028	6	GPPG00028370/GPPG00028371/GPPG00045072/GPPG00067926/GPPG00067927/GPPG00075252
BP	GO:0043507	positive regulation of JUN kinase activity	0.000497914	6	GPPG00015765/GPPG00017248/GPPG00044247/GPPG00048530/GPPG00052936/GPPG00076396
BP	GO:0034103	regulation of tissue remodeling	0.000530451	6	GPPG00014218/GPPG00018968/GPPG00018969/GPPG00020346/GPPG00021105/GPPG00082076
BP	GO:0099054	presynapse assembly	0.000540918	5	GPPG00009143/GPPG00009833/GPPG00028458/GPPG00081569/GPPG00081587
BP	GO:0030500	regulation of bone mineralization	0.00056462	6	GPPG00023015/GPPG00045092/GPPG00067768/GPPG00101535/GPPG00101538/GPPG00101557
BP	GO:2001022	positive regulation of response to DNA damage stimulus	0.000573423	6	GPPG00014218/GPPG00018968/GPPG00018969/GPPG00020346/GPPG00021105/GPPG00082076
BP	GO:0033239	negative regulation of cellular amine metabolic process	0.000576404	2	GPPG00032155/GPPG00053950
BP	GO:0045823	positive regulation of heart contraction	0.00058701	5	GPPG00024521/GPPG00029479/GPPG00040191/GPPG00070909/GPPG00073989
BP	GO:0034394	protein localization to cell surface	0.000609708	6	GPPG00028370/GPPG00028371/GPPG00045072/GPPG00067926/GPPG00067927/GPPG00075252
BP	GO:0014855	striated muscle cell proliferation	0.000638072	6	GPPG00028370/GPPG00028371/GPPG00045072/GPPG00067926/GPPG00067927/GPPG00075252
BP	GO:0046324	regulation of glucose import	0.000638072	6	GPPG00028370/GPPG00028371/GPPG00045072/GPPG00067926/GPPG00067927/GPPG00075252
BP	GO:0010660	regulation of muscle cell apoptotic process	0.000647751	6	GPPG00028370/GPPG00028371/GPPG00045072/GPPG00067926/GPPG00067927/GPPG00075252
BP	GO:0022029	telencephalon cell migration	0.000687609	6	GPPG00014218/GPPG00018968/GPPG00018969/GPPG00020346/GPPG00021105/GPPG00082076
BP	GO:0021879	forebrain neuron differentiation	0.000697864	6	GPPG00028370/GPPG00028371/GPPG00045072/GPPG00067926/GPPG00067927/GPPG00075252
BP	GO:0051966	regulation of synaptic transmission, glutamatergic	0.000712355	7	GPPG00002597/GPPG00014218/GPPG00018968/GPPG00018969/GPPG00020346/GPPG00021105/GPPG00082076
BP	GO:0050729	positive regulation of inflammatory response	0.000718729	6	GPPG00014218/GPPG00018968/GPPG00018969/GPPG00020346/GPPG00021105/GPPG00082076
BP	GO:0021522	spinal cord motor neuron differentiation	0.000728986	5	GPPG00011276/GPPG00039414/GPPG00042048/GPPG00049520/GPPG00070208
BP	GO:0006282	regulation of DNA repair	0.000740073	6	GPPG00014218/GPPG00018968/GPPG00018969/GPPG00020346/GPPG00021105/GPPG00082076
BP	GO:0071295	cellular response to vitamin	0.000754769	4	GPPG00004676/GPPG00023217/GPPG00033915/GPPG00039501
BP	GO:2001222	regulation of neuron migration	0.000773005	6	GPPG00028370/GPPG00028371/GPPG00045072/GPPG00067926/GPPG00067927/GPPG00075252
BP	GO:0032222	regulation of synaptic transmission, cholinergic	0.000786491	5	GPPG00011276/GPPG00039414/GPPG00042048/GPPG00049520/GPPG00070208
BP	GO:1901222	regulation of NIK/NF-kappaB signaling	0.000807058	6	GPPG00014218/GPPG00018968/GPPG00018969/GPPG00020346/GPPG00021105/GPPG00082076
BP	GO:0021885	forebrain cell migration	0.000818663	6	GPPG00014218/GPPG00018968/GPPG00018969/GPPG00020346/GPPG00021105/GPPG00082076
BP	GO:0051926	negative regulation of calcium ion transport	0.000831793	5	GPPG00003760/GPPG00021492/GPPG00054679/GPPG00073559/GPPG00002597
BP	GO:0046426	negative regulation of JAK-STAT cascade	0.000879012	5	GPPG00009143/GPPG00009833/GPPG00028458/GPPG00081569/GPPG00081587
BP	GO:1904893	negative regulation of STAT cascade	0.000879012	5	GPPG00009143/GPPG00009833/GPPG00028458/GPPG00081569/GPPG00081587
BP	GO:0043501	skeletal muscle adaptation	0.00091112	4	GPPG00000756/GPPG00008971/GPPG00010838/GPPG00029511
BP	GO:0051932	synaptic transmission, GABAergic	0.000929	6	GPPG00028370/GPPG00028371/GPPG00045072/GPPG00067926/GPPG00067927/GPPG00075252
BP	GO:0071230	cellular response to amino acid stimulus	0.000941933	6	GPPG00014218/GPPG00018968/GPPG00018969/GPPG00020346/GPPG00021105/GPPG00082076
BP	GO:0050974	detection of mechanical stimulus involved in sensory perception	0.000945041	5	GPPG00011317/GPPG00015671/GPPG00015811/GPPG00029001/GPPG00036809
BP	GO:0010657	muscle cell apoptotic process	0.000955003	6	GPPG00028370/GPPG00028371/GPPG00045072/GPPG00067926/GPPG00067927/GPPG00075252
BP	GO:0070167	regulation of biomineral tissue development	0.000968213	6	GPPG00023015/GPPG00045092/GPPG00067768/GPPG00101535/GPPG00101538/GPPG00101557
BP	GO:0061180	mammary gland epithelium development	0.00102246	6	GPPG00028370/GPPG00028371/GPPG00045072/GPPG00067926/GPPG00067927/GPPG00075252
BP	GO:0019240	citrulline biosynthetic process	0.00103979	2	GPPG00032155/GPPG00053950
BP	GO:0071709	membrane assembly	0.00105091	5	GPPG00009143/GPPG00009833/GPPG00028458/GPPG00081569/GPPG00081587
BP	GO:0035195	gene silencing by miRNA	0.00118374	6	GPPG00014218/GPPG00018968/GPPG00018969/GPPG00020346/GPPG00021105/GPPG00082076
BP	GO:0043331	response to dsRNA	0.00118374	6	GPPG00014218/GPPG00018968/GPPG00018969/GPPG00020346/GPPG00021105/GPPG00082076
BP	GO:0021872	forebrain generation of neurons	0.00119932	6	GPPG00028370/GPPG00028371/GPPG00045072/GPPG00067926/GPPG00067927/GPPG00075252
BP	GO:0046622	positive regulation of organ growth	0.00123094	6	GPPG00028370/GPPG00028371/GPPG00045072/GPPG00067926/GPPG00067927/GPPG00075252
BP	GO:0055024	regulation of cardiac muscle tissue development	0.00123094	6	GPPG00028370/GPPG00028371/GPPG00045072/GPPG00067926/GPPG00067927/GPPG00075252
BP	GO:0051412	response to corticosterone	0.00128991	4	GPPG00004676/GPPG00023217/GPPG00033915/GPPG00039501
BP	GO:1902600	proton transmembrane transport	0.00134665	6	GPPG00002597/GPPG00024521/GPPG00029479/GPPG00040191/GPPG00070909/GPPG00073989
BP	GO:2001258	negative regulation of cation channel activity	0.00135176	4	GPPG00003760/GPPG00021492/GPPG00054679/GPPG00073559
BP	GO:0045844	positive regulation of striated muscle tissue development	0.00139871	6	GPPG00028370/GPPG00028371/GPPG00045072/GPPG00067926/GPPG00067927/GPPG00075252
BP	GO:0055013	cardiac muscle cell development	0.00143426	6	GPPG00023015/GPPG00045092/GPPG00067768/GPPG00101535/GPPG00101538/GPPG00101557
BP	GO:0055017	cardiac muscle tissue growth	0.00148887	6	GPPG00028370/GPPG00028371/GPPG00045072/GPPG00067926/GPPG00067927/GPPG00075252
BP	GO:0050848	regulation of calcium-mediated signaling	0.00150742	6	GPPG00000756/GPPG00008971/GPPG00010838/GPPG00029511/GPPG00032155/GPPG00053950
BP	GO:1901863	positive regulation of muscle tissue development	0.00150742	6	GPPG00028370/GPPG00028371/GPPG00045072/GPPG00067926/GPPG00067927/GPPG00075252
BP	GO:0055081	anion homeostasis	0.0015155	5	GPPG00011276/GPPG00039414/GPPG00042048/GPPG00049520/GPPG00070208
BP	GO:0038061	NIK/NF-kappaB signaling	0.0015834	6	GPPG00014218/GPPG00018968/GPPG00018969/GPPG00020346/GPPG00021105/GPPG00082076
BP	GO:0046323	glucose import	0.0015834	6	GPPG00028370/GPPG00028371/GPPG00045072/GPPG00067926/GPPG00067927/GPPG00075252
BP	GO:0045933	positive regulation of muscle contraction	0.00163929	5	GPPG00024521/GPPG00029479/GPPG00040191/GPPG00070909/GPPG00073989
BP	GO:0043506	regulation of JUN kinase activity	0.00166226	6	GPPG00015765/GPPG00017248/GPPG00044247/GPPG00048530/GPPG00052936/GPPG00076396
BP	GO:2000379	positive regulation of reactive oxygen species metabolic process	0.00172333	6	GPPG00014218/GPPG00018968/GPPG00018969/GPPG00020346/GPPG00021105/GPPG00082076
BP	GO:0008542	visual learning	0.00177036	5	GPPG00001762/GPPG00002597/GPPG00033774/GPPG00044815/GPPG00073302
BP	GO:0046849	bone remodeling	0.00182889	6	GPPG00014218/GPPG00018968/GPPG00018969/GPPG00020346/GPPG00021105/GPPG00082076
BP	GO:0048661	positive regulation of smooth muscle cell proliferation	0.00182889	6	GPPG00014218/GPPG00018968/GPPG00018969/GPPG00020346/GPPG00021105/GPPG00082076
BP	GO:0001942	hair follicle development	0.00185058	6	GPPG00014218/GPPG00018968/GPPG00018969/GPPG00020346/GPPG00021105/GPPG00082076
BP	GO:0071878	negative regulation of adenylate cyclase-activating adrenergic receptor signaling pathway	0.00197814	2	GPPG00032155/GPPG00053950
BP	GO:0048145	regulation of fibroblast proliferation	0.00198483	6	GPPG00014218/GPPG00018968/GPPG00018969/GPPG00020346/GPPG00021105/GPPG00082076
BP	GO:0022405	hair cycle process	0.00200791	6	GPPG00014218/GPPG00018968/GPPG00018969/GPPG00020346/GPPG00021105/GPPG00082076
BP	GO:0001964	startle response	0.00204618	4	GPPG00040810/GPPG00040813/GPPG00044925/GPPG00044927
BP	GO:0014032	neural crest cell development	0.00205466	6	GPPG00028370/GPPG00028371/GPPG00045072/GPPG00067926/GPPG00067927/GPPG00075252
BP	GO:1903725	regulation of phospholipid metabolic process	0.00210223	6	GPPG00028370/GPPG00028371/GPPG00045072/GPPG00067926/GPPG00067927/GPPG00075252
BP	GO:0000820	regulation of glutamine family amino acid metabolic process	0.00216228	2	GPPG00032155/GPPG00053950
BP	GO:0050908	detection of light stimulus involved in visual perception	0.00217465	4	GPPG00003760/GPPG00021492/GPPG00054679/GPPG00073559
BP	GO:0048636	positive regulation of muscle organ development	0.00217515	6	GPPG00028370/GPPG00028371/GPPG00045072/GPPG00067926/GPPG00067927/GPPG00075252
BP	GO:0042177	negative regulation of protein catabolic process	0.00227532	6	GPPG00014218/GPPG00018968/GPPG00018969/GPPG00020346/GPPG00021105/GPPG00082076
BP	GO:0098773	skin epidermis development	0.00227532	6	GPPG00014218/GPPG00018968/GPPG00018969/GPPG00020346/GPPG00021105/GPPG00082076
BP	GO:0048144	fibroblast proliferation	0.00230089	6	GPPG00014218/GPPG00018968/GPPG00018969/GPPG00020346/GPPG00021105/GPPG00082076
BP	GO:0060419	heart growth	0.0023527	6	GPPG00028370/GPPG00028371/GPPG00045072/GPPG00067926/GPPG00067927/GPPG00075252
BP	GO:0051001	negative regulation of nitric-oxide synthase activity	0.00235423	2	GPPG00032155/GPPG00053950
BP	GO:0097066	response to thyroid hormone	0.00235447	4	GPPG00001762/GPPG00033774/GPPG00044815/GPPG00073302
BP	GO:0030282	bone mineralization	0.00243205	6	GPPG00023015/GPPG00045092/GPPG00067768/GPPG00101535/GPPG00101538/GPPG00101557
BP	GO:0042035	regulation of cytokine biosynthetic process	0.00247409	5	GPPG00057709/GPPG00065820/GPPG00071743/GPPG00077203/GPPG00085214
BP	GO:0010827	regulation of glucose transmembrane transport	0.00248605	6	GPPG00028370/GPPG00028371/GPPG00045072/GPPG00067926/GPPG00067927/GPPG00075252
BP	GO:0035235	ionotropic glutamate receptor signaling pathway	0.00249586	4	GPPG00001762/GPPG00033774/GPPG00044815/GPPG00073302
BP	GO:0014031	mesenchymal cell development	0.0026822	6	GPPG00028370/GPPG00028371/GPPG00045072/GPPG00067926/GPPG00067927/GPPG00075252
BP	GO:0032413	negative regulation of ion transmembrane transporter activity	0.00268694	5	GPPG00003760/GPPG00021492/GPPG00054679/GPPG00073559/GPPG00002597
BP	GO:0044091	membrane biogenesis	0.00268694	5	GPPG00009143/GPPG00009833/GPPG00028458/GPPG00081569/GPPG00081587
BP	GO:0021517	ventral spinal cord development	0.0028742	5	GPPG00011276/GPPG00039414/GPPG00042048/GPPG00049520/GPPG00070208
BP	GO:0055006	cardiac cell development	0.00288975	6	GPPG00023015/GPPG00045092/GPPG00067768/GPPG00101535/GPPG00101538/GPPG00101557
BP	GO:0008637	apoptotic mitochondrial changes	0.00304519	6	GPPG00028370/GPPG00028371/GPPG00045072/GPPG00067926/GPPG00067927/GPPG00075252
BP	GO:0050966	detection of mechanical stimulus involved in sensory perception of pain	0.00306846	3	GPPG00011317/GPPG00015671/GPPG00015811
BP	GO:1904063	negative regulation of cation transmembrane transport	0.00327676	5	GPPG00003760/GPPG00021492/GPPG00054679/GPPG00073559/GPPG00002597
BP	GO:0045778	positive regulation of ossification	0.00330681	6	GPPG00023015/GPPG00045092/GPPG00067768/GPPG00101535/GPPG00101538/GPPG00101557
BP	GO:0006527	arginine catabolic process	0.0034293	2	GPPG00032155/GPPG00053950
BP	GO:1902083	negative regulation of peptidyl-cysteine S-nitrosylation	0.0034293	2	GPPG00032155/GPPG00053950
BP	GO:0050962	detection of light stimulus involved in sensory perception	0.00359035	4	GPPG00003760/GPPG00021492/GPPG00054679/GPPG00073559
BP	GO:0051599	response to hydrostatic pressure	0.00366706	2	GPPG00032155/GPPG00053950
BP	GO:0042089	cytokine biosynthetic process	0.00376484	5	GPPG00057709/GPPG00065820/GPPG00071743/GPPG00077203/GPPG00085214
BP	GO:0042107	cytokine metabolic process	0.00376484	5	GPPG00057709/GPPG00065820/GPPG00071743/GPPG00077203/GPPG00085214
BP	GO:0042633	hair cycle	0.0037672	6	GPPG00014218/GPPG00018968/GPPG00018969/GPPG00020346/GPPG00021105/GPPG00082076
BP	GO:0014033	neural crest cell differentiation	0.00380448	6	GPPG00028370/GPPG00028371/GPPG00045072/GPPG00067926/GPPG00067927/GPPG00075252
BP	GO:0032410	negative regulation of transporter activity	0.00390653	5	GPPG00003760/GPPG00021492/GPPG00054679/GPPG00073559/GPPG00002597
BP	GO:0000052	citrulline metabolic process	0.00391228	2	GPPG00032155/GPPG00053950
BP	GO:0032769	negative regulation of monooxygenase activity	0.00391228	2	GPPG00032155/GPPG00053950
BP	GO:0071877	regulation of adenylate cyclase-inhibiting adrenergic receptor signaling pathway	0.00391228	2	GPPG00032155/GPPG00053950
BP	GO:0050982	detection of mechanical stimulus	0.00395459	5	GPPG00011317/GPPG00015671/GPPG00015811/GPPG00029001/GPPG00036809
BP	GO:0045746	negative regulation of Notch signaling pathway	0.00395637	6	GPPG00014218/GPPG00018968/GPPG00018969/GPPG00020346/GPPG00021105/GPPG00082076
BP	GO:0014819	regulation of skeletal muscle contraction	0.00469232	2	GPPG00006422/GPPG00028389
BP	GO:0050810	regulation of steroid biosynthetic process	0.00495032	5	GPPG00024521/GPPG00029479/GPPG00040191/GPPG00070909/GPPG00073989
BP	GO:0021515	cell differentiation in spinal cord	0.00500721	5	GPPG00011276/GPPG00039414/GPPG00042048/GPPG00049520/GPPG00070208
BP	GO:0060372	regulation of atrial cardiac muscle cell membrane repolarization	0.00524886	2	GPPG00025923/GPPG00086650
BP	GO:0086046	membrane depolarization during SA node cell action potential	0.00524886	2	GPPG00025923/GPPG00086650
BP	GO:2000169	regulation of peptidyl-cysteine S-nitrosylation	0.00524886	2	GPPG00032155/GPPG00053950
BP	GO:0048172	regulation of short-term neuronal synaptic plasticity	0.00533713	3	GPPG00027980/GPPG00045138/GPPG00071471
BP	GO:0045833	negative regulation of lipid metabolic process	0.00535833	5	GPPG00024521/GPPG00029479/GPPG00040191/GPPG00070909/GPPG00073989
BP	GO:0048741	skeletal muscle fiber development	0.0057808	4	GPPG00000756/GPPG00008971/GPPG00010838/GPPG00029511
BP	GO:0007271	synaptic transmission, cholinergic	0.00604672	5	GPPG00011276/GPPG00039414/GPPG00042048/GPPG00049520/GPPG00070208
BP	GO:0071872	cellular response to epinephrine stimulus	0.00613753	2	GPPG00032155/GPPG00053950
BP	GO:1903243	negative regulation of cardiac muscle hypertrophy in response to stress	0.00644794	2	GPPG00032155/GPPG00053950
BP	GO:2000481	positive regulation of cAMP-dependent protein kinase activity	0.00644794	2	GPPG00032155/GPPG00053950
BP	GO:0014904	myotube cell development	0.00715081	4	GPPG00000756/GPPG00008971/GPPG00010838/GPPG00029511
BP	GO:0051385	response to mineralocorticoid	0.00724909	4	GPPG00004676/GPPG00023217/GPPG00033915/GPPG00039501
BP	GO:0009409	response to cold	0.00734826	4	GPPG00004676/GPPG00023217/GPPG00033915/GPPG00039501
BP	GO:0031036	myosin II filament assembly	0.00742108	2	GPPG00001698/GPPG00071478
BP	GO:0017085	response to insecticide	0.00775331	3	GPPG00011317/GPPG00015671/GPPG00015811
BP	GO:0010616	negative regulation of cardiac muscle adaptation	0.00775929	2	GPPG00032155/GPPG00053950
BP	GO:0007157	heterophilic cell-cell adhesion via plasma membrane cell adhesion molecules	0.00783857	5	GPPG00009143/GPPG00009833/GPPG00028458/GPPG00081569/GPPG00081587
BP	GO:0060291	long-term synaptic potentiation	0.00907499	5	GPPG00006422/GPPG00027980/GPPG00028389/GPPG00045138/GPPG00071471
BP	GO:0034766	negative regulation of ion transmembrane transport	0.00916192	5	GPPG00003760/GPPG00021492/GPPG00054679/GPPG00073559/GPPG00002597
BP	GO:0070885	negative regulation of calcineurin-NFAT signaling cascade	0.0095521	2	GPPG00032155/GPPG00053950
BP	GO:0106057	negative regulation of calcineurin-mediated signaling	0.0095521	2	GPPG00032155/GPPG00053950
BP	GO:0017158	regulation of calcium ion-dependent exocytosis	0.00997034	5	GPPG00011276/GPPG00039414/GPPG00042048/GPPG00049520/GPPG00070208
BP	GO:0086015	SA node cell action potential	0.0103159	2	GPPG00025923/GPPG00086650
BP	GO:0086018	SA node cell to atrial cardiac muscle cell signaling	0.0103159	2	GPPG00025923/GPPG00086650
BP	GO:0086070	SA node cell to atrial cardiac muscle cell communication	0.0103159	2	GPPG00025923/GPPG00086650
BP	GO:0007632	visual behavior	0.0105357	5	GPPG00001762/GPPG00002597/GPPG00033774/GPPG00044815/GPPG00073302
BP	GO:0043113	receptor clustering	0.010632	5	GPPG00011276/GPPG00039414/GPPG00042048/GPPG00049520/GPPG00070208
BP	GO:0060289	compartment boundary maintenance	0.0111059	2	GPPG00001698/GPPG00071478
BP	GO:1903242	regulation of cardiac muscle hypertrophy in response to stress	0.0111059	2	GPPG00032155/GPPG00053950
BP	GO:0007496	anterior midgut development	0.0115106	2	GPPG00001698/GPPG00071478
BP	GO:0071871	response to epinephrine	0.0115106	2	GPPG00032155/GPPG00053950
BP	GO:0099624	atrial cardiac muscle cell membrane repolarization	0.0115106	2	GPPG00025923/GPPG00086650
BP	GO:0007029	endoplasmic reticulum organization	0.0118054	4	GPPG00000756/GPPG00008971/GPPG00010838/GPPG00029511
BP	GO:0018119	peptidyl-cysteine S-nitrosylation	0.0119217	2	GPPG00032155/GPPG00053950
BP	GO:0019218	regulation of steroid metabolic process	0.0124703	5	GPPG00024521/GPPG00029479/GPPG00040191/GPPG00070909/GPPG00073989
BP	GO:0010612	regulation of cardiac muscle adaptation	0.012763	2	GPPG00032155/GPPG00053950
BP	GO:0014745	negative regulation of muscle adaptation	0.0136294	2	GPPG00032155/GPPG00053950
BP	GO:0046663	dorsal closure, leading edge cell differentiation	0.0136294	2	GPPG00001698/GPPG00071478
BP	GO:0031670	cellular response to nutrient	0.0144124	4	GPPG00004676/GPPG00023217/GPPG00033915/GPPG00039501
BP	GO:0017014	protein nitrosylation	0.0145208	2	GPPG00032155/GPPG00053950
BP	GO:0045019	negative regulation of nitric oxide biosynthetic process	0.0149756	2	GPPG00032155/GPPG00053950
BP	GO:1904406	negative regulation of nitric oxide metabolic process	0.0149756	2	GPPG00032155/GPPG00053950
BP	GO:0061179	negative regulation of insulin secretion involved in cellular response to glucose stimulus	0.0154366	2	GPPG00074200/GPPG00084855
BP	GO:0061178	regulation of insulin secretion involved in cellular response to glucose stimulus	0.0160062	4	GPPG00025923/GPPG00086650/GPPG00074200/GPPG00084855
BP	GO:0071300	cellular response to retinoic acid	0.0163377	4	GPPG00001762/GPPG00033774/GPPG00044815/GPPG00073302
BP	GO:0035026	leading edge cell differentiation	0.0163766	2	GPPG00001698/GPPG00071478
BP	GO:0042428	serotonin metabolic process	0.0163766	2	GPPG00029001/GPPG00036809
BP	GO:1901160	primary amino compound metabolic process	0.0193386	2	GPPG00029001/GPPG00036809
BP	GO:0035773	insulin secretion involved in cellular response to glucose stimulus	0.0240982	4	GPPG00025923/GPPG00086650/GPPG00074200/GPPG00084855
BP	GO:0051354	negative regulation of oxidoreductase activity	0.0241662	2	GPPG00032155/GPPG00053950
BP	GO:0021684	cerebellar granular layer formation	0.0247301	2	GPPG00029001/GPPG00036809
BP	GO:0021707	cerebellar granule cell differentiation	0.0247301	2	GPPG00029001/GPPG00036809
BP	GO:0046664	dorsal closure, amnioserosa morphology change	0.0258739	2	GPPG00001698/GPPG00071478
BP	GO:0021683	cerebellar granular layer morphogenesis	0.0282246	2	GPPG00029001/GPPG00036809
BP	GO:0006525	arginine metabolic process	0.0288252	2	GPPG00032155/GPPG00053950
BP	GO:0006851	mitochondrial calcium ion transmembrane transport	0.0288252	2	GPPG00006422/GPPG00028389
BP	GO:0009310	amine catabolic process	0.0300417	2	GPPG00032155/GPPG00053950
BP	GO:0007386	compartment pattern specification	0.0312784	2	GPPG00001698/GPPG00071478
BP	GO:2000479	regulation of cAMP-dependent protein kinase activity	0.0312784	2	GPPG00032155/GPPG00053950
BP	GO:0051933	amino acid neurotransmitter reuptake	0.0324479	1	GPPG00002597
BP	GO:0051935	glutamate reuptake	0.0324479	1	GPPG00002597
BP	GO:1903279	regulation of calcium:sodium antiporter activity	0.0324479	1	GPPG00002597
BP	GO:0071385	cellular response to glucocorticoid stimulus	0.0332479	4	GPPG00004676/GPPG00023217/GPPG00033915/GPPG00039501
BP	GO:1902305	regulation of sodium ion transmembrane transport	0.0336245	3	GPPG00002597/GPPG00032155/GPPG00053950
BP	GO:0050849	negative regulation of calcium-mediated signaling	0.0351063	2	GPPG00032155/GPPG00053950
BP	GO:0031038	myosin II filament organization	0.0357612	2	GPPG00001698/GPPG00071478
BP	GO:0021681	cerebellar granular layer development	0.0364207	2	GPPG00029001/GPPG00036809
BP	GO:0051560	mitochondrial calcium ion homeostasis	0.0364207	2	GPPG00006422/GPPG00028389
BP	GO:0007392	initiation of dorsal closure	0.0377539	2	GPPG00001698/GPPG00071478
BP	GO:0045200	establishment of neuroblast polarity	0.0377539	2	GPPG00001698/GPPG00071478
BP	GO:0048840	otolith development	0.0391055	2	GPPG00029001/GPPG00036809
BP	GO:0050910	detection of mechanical stimulus involved in sensory perception of sound	0.0397882	2	GPPG00029001/GPPG00036809
BP	GO:0009415	response to water	0.0404754	2	GPPG00032155/GPPG00053950
BP	GO:0043951	negative regulation of cAMP-mediated signaling	0.0404754	2	GPPG00032155/GPPG00053950
BP	GO:0071384	cellular response to corticosteroid stimulus	0.0466347	4	GPPG00004676/GPPG00023217/GPPG00033915/GPPG00039501
BP	GO:0003299	muscle hypertrophy in response to stress	0.047589	2	GPPG00032155/GPPG00053950
BP	GO:0014898	cardiac muscle hypertrophy in response to stress	0.047589	2	GPPG00032155/GPPG00053950
BP	GO:0009584	detection of visible light	0.0488506	4	GPPG00003760/GPPG00021492/GPPG00054679/GPPG00073559
BP	GO:0099623	regulation of cardiac muscle cell membrane repolarization	0.0498058	2	GPPG00025923/GPPG00086650
MF	GO:0032093	SAM domain binding	1.23452e-29	17	GPPG00009143/GPPG00009833/GPPG00028458/GPPG00040268/GPPG00049816/GPPG00065183/GPPG00066269/GPPG00070614/GPPG00070615/GPPG00075401/GPPG00078568/GPPG00081569/GPPG00081587/GPPG00082739/GPPG00083074/GPPG00084050/GPPG00086994
MF	GO:0005219	ryanodine-sensitive calcium-release channel activity	2.94077e-29	16	GPPG00001706/GPPG00002312/GPPG00004030/GPPG00006107/GPPG00008683/GPPG00014082/GPPG00019964/GPPG00019965/GPPG00029317/GPPG00029318/GPPG00053888/GPPG00058860/GPPG00065623/GPPG00069753/GPPG00074085/GPPG00079229
MF	GO:0015662	ATPase activity, coupled to transmembrane movement of ions, phosphorylative mechanism	1.17168e-28	21	GPPG00001762/GPPG00002597/GPPG00024521/GPPG00029479/GPPG00033774/GPPG00040191/GPPG00044815/GPPG00070909/GPPG00073302/GPPG00073989/GPPG00000544/GPPG00004676/GPPG00010256/GPPG00023217/GPPG00029001/GPPG00032155/GPPG00033915/GPPG00036809/GPPG00039501/GPPG00053950/GPPG00078330
MF	GO:0005041	low-density lipoprotein particle receptor activity	8.7166e-26	18	GPPG00002678/GPPG00002764/GPPG00002766/GPPG00003836/GPPG00003838/GPPG00005471/GPPG00013828/GPPG00013830/GPPG00030008/GPPG00031520/GPPG00034509/GPPG00036201/GPPG00042910/GPPG00042911/GPPG00046749/GPPG00046925/GPPG00069359/GPPG00075061
MF	GO:0019829	cation-transporting ATPase activity	1.5403e-25	21	GPPG00001762/GPPG00002597/GPPG00024521/GPPG00029479/GPPG00033774/GPPG00040191/GPPG00044815/GPPG00070909/GPPG00073302/GPPG00073989/GPPG00000544/GPPG00004676/GPPG00010256/GPPG00023217/GPPG00029001/GPPG00032155/GPPG00033915/GPPG00036809/GPPG00039501/GPPG00053950/GPPG00078330
MF	GO:0030228	lipoprotein particle receptor activity	1.29458e-24	18	GPPG00002678/GPPG00002764/GPPG00002766/GPPG00003836/GPPG00003838/GPPG00005471/GPPG00013828/GPPG00013830/GPPG00030008/GPPG00031520/GPPG00034509/GPPG00036201/GPPG00042910/GPPG00042911/GPPG00046749/GPPG00046925/GPPG00069359/GPPG00075061
MF	GO:0042625	ATPase coupled ion transmembrane transporter activity	6.74971e-24	21	GPPG00001762/GPPG00002597/GPPG00024521/GPPG00029479/GPPG00033774/GPPG00040191/GPPG00044815/GPPG00070909/GPPG00073302/GPPG00073989/GPPG00000544/GPPG00004676/GPPG00010256/GPPG00023217/GPPG00029001/GPPG00032155/GPPG00033915/GPPG00036809/GPPG00039501/GPPG00053950/GPPG00078330
MF	GO:0008331	high voltage-gated calcium channel activity	8.40921e-24	15	GPPG00000756/GPPG00003760/GPPG00008971/GPPG00010838/GPPG00021492/GPPG00025923/GPPG00029511/GPPG00054679/GPPG00073559/GPPG00086650/GPPG00011276/GPPG00039414/GPPG00042048/GPPG00049520/GPPG00070208
MF	GO:0043394	proteoglycan binding	2.59551e-23	20	GPPG00040268/GPPG00070614/GPPG00070615/GPPG00078568/GPPG00082739/GPPG00083074/GPPG00084050/GPPG00086994/GPPG00001762/GPPG00033774/GPPG00044815/GPPG00073302/GPPG00002678/GPPG00002764/GPPG00002766/GPPG00003836/GPPG00003838/GPPG00013828/GPPG00013830/GPPG00030008
MF	GO:0005432	calcium:sodium antiporter activity	5.35202e-23	14	GPPG00006422/GPPG00011145/GPPG00015461/GPPG00023015/GPPG00027980/GPPG00028389/GPPG00045092/GPPG00045138/GPPG00049259/GPPG00067768/GPPG00071471/GPPG00101535/GPPG00101538/GPPG00101557
MF	GO:0005001	transmembrane receptor protein tyrosine phosphatase activity	1.10517e-22	17	GPPG00009143/GPPG00009833/GPPG00028458/GPPG00040268/GPPG00049816/GPPG00065183/GPPG00066269/GPPG00070614/GPPG00070615/GPPG00075401/GPPG00078568/GPPG00081569/GPPG00081587/GPPG00082739/GPPG00083074/GPPG00084050/GPPG00086994
MF	GO:0019198	transmembrane receptor protein phosphatase activity	1.10517e-22	17	GPPG00009143/GPPG00009833/GPPG00028458/GPPG00040268/GPPG00049816/GPPG00065183/GPPG00066269/GPPG00070614/GPPG00070615/GPPG00075401/GPPG00078568/GPPG00081569/GPPG00081587/GPPG00082739/GPPG00083074/GPPG00084050/GPPG00086994
MF	GO:0015278	calcium-release channel activity	6.53247e-22	16	GPPG00001706/GPPG00002312/GPPG00004030/GPPG00006107/GPPG00008683/GPPG00014082/GPPG00019964/GPPG00019965/GPPG00029317/GPPG00029318/GPPG00053888/GPPG00058860/GPPG00065623/GPPG00069753/GPPG00074085/GPPG00079229
MF	GO:0015368	calcium:cation antiporter activity	3.4544e-21	14	GPPG00006422/GPPG00011145/GPPG00015461/GPPG00023015/GPPG00027980/GPPG00028389/GPPG00045092/GPPG00045138/GPPG00049259/GPPG00067768/GPPG00071471/GPPG00101535/GPPG00101538/GPPG00101557
MF	GO:0070325	lipoprotein particle receptor binding	7.10473e-21	18	GPPG00002678/GPPG00002764/GPPG00002766/GPPG00003836/GPPG00003838/GPPG00005471/GPPG00013828/GPPG00013830/GPPG00030008/GPPG00031520/GPPG00034509/GPPG00036201/GPPG00042910/GPPG00042911/GPPG00046749/GPPG00046925/GPPG00069359/GPPG00075061
MF	GO:0005006	epidermal growth factor-activated receptor activity	1.01469e-19	13	GPPG00014218/GPPG00014385/GPPG00018968/GPPG00018969/GPPG00020346/GPPG00021105/GPPG00028370/GPPG00028371/GPPG00045072/GPPG00067926/GPPG00067927/GPPG00075252/GPPG00082076
MF	GO:0042626	ATPase activity, coupled to transmembrane movement of substances	1.16047e-19	21	GPPG00001762/GPPG00002597/GPPG00024521/GPPG00029479/GPPG00033774/GPPG00040191/GPPG00044815/GPPG00070909/GPPG00073302/GPPG00073989/GPPG00000544/GPPG00004676/GPPG00010256/GPPG00023217/GPPG00029001/GPPG00032155/GPPG00033915/GPPG00036809/GPPG00039501/GPPG00053950/GPPG00078330
MF	GO:0038024	cargo receptor activity	6.4178e-19	18	GPPG00002678/GPPG00002764/GPPG00002766/GPPG00003836/GPPG00003838/GPPG00005471/GPPG00013828/GPPG00013830/GPPG00030008/GPPG00031520/GPPG00034509/GPPG00036201/GPPG00042910/GPPG00042911/GPPG00046749/GPPG00046925/GPPG00069359/GPPG00075061
MF	GO:0015399	primary active transmembrane transporter activity	1.00911e-18	21	GPPG00001762/GPPG00002597/GPPG00024521/GPPG00029479/GPPG00033774/GPPG00040191/GPPG00044815/GPPG00070909/GPPG00073302/GPPG00073989/GPPG00000544/GPPG00004676/GPPG00010256/GPPG00023217/GPPG00029001/GPPG00032155/GPPG00033915/GPPG00036809/GPPG00039501/GPPG00053950/GPPG00078330
MF	GO:0015405	P-P-bond-hydrolysis-driven transmembrane transporter activity	1.00911e-18	21	GPPG00001762/GPPG00002597/GPPG00024521/GPPG00029479/GPPG00033774/GPPG00040191/GPPG00044815/GPPG00070909/GPPG00073302/GPPG00073989/GPPG00000544/GPPG00004676/GPPG00010256/GPPG00023217/GPPG00029001/GPPG00032155/GPPG00033915/GPPG00036809/GPPG00039501/GPPG00053950/GPPG00078330
MF	GO:0043492	ATPase activity, coupled to movement of substances	2.3902e-18	21	GPPG00001762/GPPG00002597/GPPG00024521/GPPG00029479/GPPG00033774/GPPG00040191/GPPG00044815/GPPG00070909/GPPG00073302/GPPG00073989/GPPG00000544/GPPG00004676/GPPG00010256/GPPG00023217/GPPG00029001/GPPG00032155/GPPG00033915/GPPG00036809/GPPG00039501/GPPG00053950/GPPG00078330
MF	GO:0099604	ligand-gated calcium channel activity	5.95637e-18	16	GPPG00001706/GPPG00002312/GPPG00004030/GPPG00006107/GPPG00008683/GPPG00014082/GPPG00019964/GPPG00019965/GPPG00029317/GPPG00029318/GPPG00053888/GPPG00058860/GPPG00065623/GPPG00069753/GPPG00074085/GPPG00079229
MF	GO:0022853	active ion transmembrane transporter activity	1.01918e-17	21	GPPG00001762/GPPG00002597/GPPG00024521/GPPG00029479/GPPG00033774/GPPG00040191/GPPG00044815/GPPG00070909/GPPG00073302/GPPG00073989/GPPG00000544/GPPG00004676/GPPG00010256/GPPG00023217/GPPG00029001/GPPG00032155/GPPG00033915/GPPG00036809/GPPG00039501/GPPG00053950/GPPG00078330
MF	GO:0015491	cation:cation antiporter activity	3.04789e-17	14	GPPG00006422/GPPG00011145/GPPG00015461/GPPG00023015/GPPG00027980/GPPG00028389/GPPG00045092/GPPG00045138/GPPG00049259/GPPG00067768/GPPG00071471/GPPG00101535/GPPG00101538/GPPG00101557
MF	GO:0005217	intracellular ligand-gated ion channel activity	3.35102e-17	16	GPPG00001706/GPPG00002312/GPPG00004030/GPPG00006107/GPPG00008683/GPPG00014082/GPPG00019964/GPPG00019965/GPPG00029317/GPPG00029318/GPPG00053888/GPPG00058860/GPPG00065623/GPPG00069753/GPPG00074085/GPPG00079229
MF	GO:0015298	solute:cation antiporter activity	4.11836e-17	14	GPPG00006422/GPPG00011145/GPPG00015461/GPPG00023015/GPPG00027980/GPPG00028389/GPPG00045092/GPPG00045138/GPPG00049259/GPPG00067768/GPPG00071471/GPPG00101535/GPPG00101538/GPPG00101557
MF	GO:0005391	sodium:potassium-exchanging ATPase activity	6.21069e-17	10	GPPG00001762/GPPG00002597/GPPG00024521/GPPG00029479/GPPG00033774/GPPG00040191/GPPG00044815/GPPG00070909/GPPG00073302/GPPG00073989
MF	GO:0008556	potassium-transporting ATPase activity	6.21069e-17	10	GPPG00001762/GPPG00002597/GPPG00024521/GPPG00029479/GPPG00033774/GPPG00040191/GPPG00044815/GPPG00070909/GPPG00073302/GPPG00073989
MF	GO:0099580	ion antiporter activity involved in regulation of postsynaptic membrane potential	6.45726e-16	8	GPPG00006422/GPPG00023015/GPPG00028389/GPPG00045092/GPPG00067768/GPPG00101535/GPPG00101538/GPPG00101557
MF	GO:0005388	calcium-transporting ATPase activity	8.32515e-16	11	GPPG00000544/GPPG00004676/GPPG00010256/GPPG00023217/GPPG00029001/GPPG00032155/GPPG00033915/GPPG00036809/GPPG00039501/GPPG00053950/GPPG00078330
MF	GO:0016964	alpha-2 macroglobulin receptor activity	1.07333e-15	8	GPPG00002678/GPPG00002764/GPPG00002766/GPPG00003836/GPPG00003838/GPPG00013828/GPPG00013830/GPPG00030008
MF	GO:1990239	steroid hormone binding	1.12208e-15	10	GPPG00001762/GPPG00002597/GPPG00024521/GPPG00029479/GPPG00033774/GPPG00040191/GPPG00044815/GPPG00070909/GPPG00073302/GPPG00073989
MF	GO:0005245	voltage-gated calcium channel activity	1.80212e-15	15	GPPG00000756/GPPG00003760/GPPG00008971/GPPG00010838/GPPG00021492/GPPG00025923/GPPG00029511/GPPG00054679/GPPG00073559/GPPG00086650/GPPG00011276/GPPG00039414/GPPG00042048/GPPG00049520/GPPG00070208
MF	GO:0031402	sodium ion binding	2.05324e-15	11	GPPG00004658/GPPG00011317/GPPG00015671/GPPG00015811/GPPG00017374/GPPG00077893/GPPG00024521/GPPG00029479/GPPG00040191/GPPG00070909/GPPG00073989
MF	GO:0004725	protein tyrosine phosphatase activity	4.02104e-15	17	GPPG00009143/GPPG00009833/GPPG00028458/GPPG00040268/GPPG00049816/GPPG00065183/GPPG00066269/GPPG00070614/GPPG00070615/GPPG00075401/GPPG00078568/GPPG00081569/GPPG00081587/GPPG00082739/GPPG00083074/GPPG00084050/GPPG00086994
MF	GO:0043395	heparan sulfate proteoglycan binding	8.19796e-15	12	GPPG00001762/GPPG00033774/GPPG00044815/GPPG00073302/GPPG00002678/GPPG00002764/GPPG00002766/GPPG00003836/GPPG00003838/GPPG00013828/GPPG00013830/GPPG00030008
MF	GO:0031420	alkali metal ion binding	1.86147e-14	11	GPPG00004658/GPPG00011317/GPPG00015671/GPPG00015811/GPPG00017374/GPPG00077893/GPPG00024521/GPPG00029479/GPPG00040191/GPPG00070909/GPPG00073989
MF	GO:0099516	ion antiporter activity	2.45706e-14	14	GPPG00006422/GPPG00011145/GPPG00015461/GPPG00023015/GPPG00027980/GPPG00028389/GPPG00045092/GPPG00045138/GPPG00049259/GPPG00067768/GPPG00071471/GPPG00101535/GPPG00101538/GPPG00101557
MF	GO:0035373	chondroitin sulfate proteoglycan binding	3.56984e-14	8	GPPG00040268/GPPG00070614/GPPG00070615/GPPG00078568/GPPG00082739/GPPG00083074/GPPG00084050/GPPG00086994
MF	GO:0030506	ankyrin binding	1.08792e-13	13	GPPG00023015/GPPG00045092/GPPG00067768/GPPG00101535/GPPG00101538/GPPG00101557/GPPG00025923/GPPG00086650/GPPG00024521/GPPG00029479/GPPG00040191/GPPG00070909/GPPG00073989
MF	GO:0030226	apolipoprotein receptor activity	1.14244e-13	8	GPPG00002678/GPPG00002764/GPPG00002766/GPPG00003836/GPPG00003838/GPPG00013828/GPPG00013830/GPPG00030008
MF	GO:0042954	lipoprotein transporter activity	3.14289e-13	8	GPPG00002678/GPPG00002764/GPPG00002766/GPPG00003836/GPPG00003838/GPPG00013828/GPPG00013830/GPPG00030008
MF	GO:0008349	MAP kinase kinase kinase kinase activity	5.42936e-13	9	GPPG00015765/GPPG00017248/GPPG00031024/GPPG00044247/GPPG00048530/GPPG00052936/GPPG00074200/GPPG00076396/GPPG00084855
MF	GO:0015297	antiporter activity	2.42535e-12	14	GPPG00006422/GPPG00011145/GPPG00015461/GPPG00023015/GPPG00027980/GPPG00028389/GPPG00045092/GPPG00045138/GPPG00049259/GPPG00067768/GPPG00071471/GPPG00101535/GPPG00101538/GPPG00101557
MF	GO:0086038	calcium:sodium antiporter activity involved in regulation of cardiac muscle cell membrane potential	4.62964e-12	6	GPPG00023015/GPPG00045092/GPPG00067768/GPPG00101535/GPPG00101538/GPPG00101557
MF	GO:0005248	voltage-gated sodium channel activity	6.29523e-12	10	GPPG00004658/GPPG00006940/GPPG00011317/GPPG00015671/GPPG00015811/GPPG00017374/GPPG00017719/GPPG00023041/GPPG00074054/GPPG00077893
MF	GO:1905030	voltage-gated ion channel activity involved in regulation of postsynaptic membrane potential	1.03255e-11	10	GPPG00004658/GPPG00006940/GPPG00011317/GPPG00015671/GPPG00015811/GPPG00017374/GPPG00017719/GPPG00023041/GPPG00074054/GPPG00077893
MF	GO:0046934	phosphatidylinositol-4,5-bisphosphate 3-kinase activity	1.26387e-11	13	GPPG00014218/GPPG00014385/GPPG00018968/GPPG00018969/GPPG00020346/GPPG00021105/GPPG00028370/GPPG00028371/GPPG00045072/GPPG00067926/GPPG00067927/GPPG00075252/GPPG00082076
MF	GO:0052813	phosphatidylinositol bisphosphate kinase activity	2.09158e-11	13	GPPG00014218/GPPG00014385/GPPG00018968/GPPG00018969/GPPG00020346/GPPG00021105/GPPG00028370/GPPG00028371/GPPG00045072/GPPG00067926/GPPG00067927/GPPG00075252/GPPG00082076
MF	GO:0048408	epidermal growth factor binding	2.48351e-11	6	GPPG00014218/GPPG00018968/GPPG00018969/GPPG00020346/GPPG00021105/GPPG00082076
MF	GO:0035004	phosphatidylinositol 3-kinase activity	6.99218e-11	13	GPPG00014218/GPPG00014385/GPPG00018968/GPPG00018969/GPPG00020346/GPPG00021105/GPPG00028370/GPPG00028371/GPPG00045072/GPPG00067926/GPPG00067927/GPPG00075252/GPPG00082076
MF	GO:0032050	clathrin heavy chain binding	7.03385e-11	8	GPPG00002678/GPPG00002764/GPPG00002766/GPPG00003836/GPPG00003838/GPPG00013828/GPPG00013830/GPPG00030008
MF	GO:0042301	phosphate ion binding	7.90581e-11	8	GPPG00040268/GPPG00070614/GPPG00070615/GPPG00078568/GPPG00082739/GPPG00083074/GPPG00084050/GPPG00086994
MF	GO:0005044	scavenger receptor activity	1.24029e-10	8	GPPG00002678/GPPG00002764/GPPG00002766/GPPG00003836/GPPG00003838/GPPG00013828/GPPG00013830/GPPG00030008
MF	GO:0050750	low-density lipoprotein particle receptor binding	2.18643e-10	10	GPPG00005471/GPPG00031520/GPPG00034509/GPPG00036201/GPPG00042910/GPPG00042911/GPPG00046749/GPPG00046925/GPPG00069359/GPPG00075061
MF	GO:0034185	apolipoprotein binding	7.77696e-10	8	GPPG00002678/GPPG00002764/GPPG00002766/GPPG00003836/GPPG00003838/GPPG00013828/GPPG00013830/GPPG00030008
MF	GO:0005272	sodium channel activity	2.14621e-09	10	GPPG00004658/GPPG00006940/GPPG00011317/GPPG00015671/GPPG00015811/GPPG00017374/GPPG00017719/GPPG00023041/GPPG00074054/GPPG00077893
MF	GO:0004714	transmembrane receptor protein tyrosine kinase activity	2.90951e-09	13	GPPG00014218/GPPG00014385/GPPG00018968/GPPG00018969/GPPG00020346/GPPG00021105/GPPG00028370/GPPG00028371/GPPG00045072/GPPG00067926/GPPG00067927/GPPG00075252/GPPG00082076
MF	GO:0050998	nitric-oxide synthase binding	1.87557e-08	7	GPPG00024521/GPPG00029479/GPPG00040191/GPPG00070909/GPPG00073989/GPPG00032155/GPPG00053950
MF	GO:0038132	neuregulin binding	2.15675e-08	6	GPPG00028370/GPPG00028371/GPPG00045072/GPPG00067926/GPPG00067927/GPPG00075252
MF	GO:0005158	insulin receptor binding	4.28895e-08	8	GPPG00040268/GPPG00070614/GPPG00070615/GPPG00078568/GPPG00082739/GPPG00083074/GPPG00084050/GPPG00086994
MF	GO:0005496	steroid binding	1.1959e-07	10	GPPG00001762/GPPG00002597/GPPG00024521/GPPG00029479/GPPG00033774/GPPG00040191/GPPG00044815/GPPG00070909/GPPG00073302/GPPG00073989
MF	GO:0051087	chaperone binding	1.3122e-06	10	GPPG00001762/GPPG00002597/GPPG00024521/GPPG00029479/GPPG00033774/GPPG00040191/GPPG00044815/GPPG00070909/GPPG00073302/GPPG00073989
MF	GO:0004709	MAP kinase kinase kinase activity	1.38728e-06	6	GPPG00014218/GPPG00018968/GPPG00018969/GPPG00020346/GPPG00021105/GPPG00082076
MF	GO:0030955	potassium ion binding	2.34975e-06	5	GPPG00024521/GPPG00029479/GPPG00040191/GPPG00070909/GPPG00073989
MF	GO:0030276	clathrin binding	8.30742e-06	8	GPPG00002678/GPPG00002764/GPPG00002766/GPPG00003836/GPPG00003838/GPPG00013828/GPPG00013830/GPPG00030008
MF	GO:0008565	protein transporter activity	1.92912e-05	8	GPPG00002678/GPPG00002764/GPPG00002766/GPPG00003836/GPPG00003838/GPPG00013828/GPPG00013830/GPPG00030008
MF	GO:0030971	receptor tyrosine kinase binding	2.2632e-05	8	GPPG00040268/GPPG00070614/GPPG00070615/GPPG00078568/GPPG00082739/GPPG00083074/GPPG00084050/GPPG00086994
MF	GO:0005154	epidermal growth factor receptor binding	4.69892e-05	6	GPPG00028370/GPPG00028371/GPPG00045072/GPPG00067926/GPPG00067927/GPPG00075252
MF	GO:0031748	D1 dopamine receptor binding	5.42819e-05	4	GPPG00001762/GPPG00033774/GPPG00044815/GPPG00073302
MF	GO:1990782	protein tyrosine kinase binding	9.34391e-05	8	GPPG00040268/GPPG00070614/GPPG00070615/GPPG00078568/GPPG00082739/GPPG00083074/GPPG00084050/GPPG00086994
MF	GO:0043531	ADP binding	0.000300166	5	GPPG00024521/GPPG00029479/GPPG00040191/GPPG00070909/GPPG00073989
MF	GO:0043548	phosphatidylinositol 3-kinase binding	0.000412342	5	GPPG00024521/GPPG00029479/GPPG00040191/GPPG00070909/GPPG00073989
MF	GO:0050780	dopamine receptor binding	0.000455658	4	GPPG00001762/GPPG00033774/GPPG00044815/GPPG00073302
MF	GO:0043522	leucine zipper domain binding	0.000590814	3	GPPG00011317/GPPG00015671/GPPG00015811
MF	GO:0086007	voltage-gated calcium channel activity involved in cardiac muscle cell action potential	0.00103126	2	GPPG00025923/GPPG00086650
MF	GO:0086059	voltage-gated calcium channel activity involved SA node cell action potential	0.00103126	2	GPPG00025923/GPPG00086650
MF	GO:0030275	LRR domain binding	0.00276584	3	GPPG00011317/GPPG00015671/GPPG00015811
MF	GO:0004111	creatine kinase activity	0.00387263	2	GPPG00074200/GPPG00084855
MF	GO:0016775	phosphotransferase activity, nitrogenous group as acceptor	0.00387263	2	GPPG00074200/GPPG00084855
MF	GO:0001540	amyloid-beta binding	0.00617099	4	GPPG00001762/GPPG00033774/GPPG00044815/GPPG00073302
MF	GO:0030235	nitric-oxide synthase regulator activity	0.00692238	2	GPPG00032155/GPPG00053950
MF	GO:0051117	ATPase binding	0.0080416	5	GPPG00024521/GPPG00029479/GPPG00040191/GPPG00070909/GPPG00073989
MF	GO:0030346	protein phosphatase 2B binding	0.0103425	2	GPPG00032155/GPPG00053950
MF	GO:0019905	syntaxin binding	0.0131051	5	GPPG00011276/GPPG00039414/GPPG00042048/GPPG00049520/GPPG00070208
MF	GO:0033130	acetylcholine receptor binding	0.0168429	2	GPPG00029001/GPPG00036809
MF	GO:0001042	RNA polymerase I core binding	0.0345144	1	GPPG00014385
MF	GO:0032027	myosin light chain binding	0.0357474	2	GPPG00001698/GPPG00071478
CC	GO:0030315	T-tubule	1.28623e-26	23	GPPG00011317/GPPG00015671/GPPG00015811/GPPG00023015/GPPG00045092/GPPG00067768/GPPG00101535/GPPG00101538/GPPG00101557/GPPG00000756/GPPG00008971/GPPG00010838/GPPG00025923/GPPG00029511/GPPG00086650/GPPG00002597/GPPG00024521/GPPG00029479/GPPG00040191/GPPG00070909/GPPG00073989/GPPG00032155/GPPG00053950
CC	GO:0016529	sarcoplasmic reticulum	9.17327e-22	20	GPPG00000756/GPPG00008971/GPPG00010838/GPPG00029511/GPPG00001706/GPPG00002312/GPPG00004030/GPPG00006107/GPPG00008683/GPPG00014082/GPPG00019964/GPPG00019965/GPPG00029317/GPPG00029318/GPPG00053888/GPPG00058860/GPPG00065623/GPPG00069753/GPPG00074085/GPPG00079229
CC	GO:0016528	sarcoplasm	1.37132e-19	20	GPPG00000756/GPPG00008971/GPPG00010838/GPPG00029511/GPPG00001706/GPPG00002312/GPPG00004030/GPPG00006107/GPPG00008683/GPPG00014082/GPPG00019964/GPPG00019965/GPPG00029317/GPPG00029318/GPPG00053888/GPPG00058860/GPPG00065623/GPPG00069753/GPPG00074085/GPPG00079229
CC	GO:0005901	caveola	3.82738e-18	20	GPPG00023015/GPPG00045092/GPPG00067768/GPPG00101535/GPPG00101538/GPPG00101557/GPPG00002597/GPPG00024521/GPPG00029479/GPPG00040191/GPPG00070909/GPPG00073989/GPPG00028370/GPPG00028371/GPPG00045072/GPPG00067926/GPPG00067927/GPPG00075252/GPPG00032155/GPPG00053950
CC	GO:0009925	basal plasma membrane	7.44454e-18	18	GPPG00009143/GPPG00009833/GPPG00028458/GPPG00040268/GPPG00049816/GPPG00065183/GPPG00066269/GPPG00070614/GPPG00070615/GPPG00075401/GPPG00078568/GPPG00081569/GPPG00081587/GPPG00082739/GPPG00083074/GPPG00084050/GPPG00086994/GPPG00014385
CC	GO:0001518	voltage-gated sodium channel complex	1.70453e-17	10	GPPG00004658/GPPG00006940/GPPG00011317/GPPG00015671/GPPG00015811/GPPG00017374/GPPG00017719/GPPG00023041/GPPG00074054/GPPG00077893
CC	GO:0005890	sodium:potassium-exchanging ATPase complex	1.70453e-17	10	GPPG00001762/GPPG00002597/GPPG00024521/GPPG00029479/GPPG00033774/GPPG00040191/GPPG00044815/GPPG00070909/GPPG00073302/GPPG00073989
CC	GO:0005891	voltage-gated calcium channel complex	1.89356e-17	15	GPPG00000756/GPPG00003760/GPPG00008971/GPPG00010838/GPPG00021492/GPPG00025923/GPPG00029511/GPPG00054679/GPPG00073559/GPPG00086650/GPPG00011276/GPPG00039414/GPPG00042048/GPPG00049520/GPPG00070208
CC	GO:0044853	plasma membrane raft	2.85875e-17	20	GPPG00023015/GPPG00045092/GPPG00067768/GPPG00101535/GPPG00101538/GPPG00101557/GPPG00002597/GPPG00024521/GPPG00029479/GPPG00040191/GPPG00070909/GPPG00073989/GPPG00028370/GPPG00028371/GPPG00045072/GPPG00067926/GPPG00067927/GPPG00075252/GPPG00032155/GPPG00053950
CC	GO:0090533	cation-transporting ATPase complex	9.15791e-16	10	GPPG00001762/GPPG00002597/GPPG00024521/GPPG00029479/GPPG00033774/GPPG00040191/GPPG00044815/GPPG00070909/GPPG00073302/GPPG00073989
CC	GO:0034704	calcium channel complex	4.02506e-15	15	GPPG00000756/GPPG00003760/GPPG00008971/GPPG00010838/GPPG00021492/GPPG00025923/GPPG00029511/GPPG00054679/GPPG00073559/GPPG00086650/GPPG00011276/GPPG00039414/GPPG00042048/GPPG00049520/GPPG00070208
CC	GO:0044291	cell-cell contact zone	8.1506e-15	17	GPPG00001698/GPPG00071478/GPPG00011317/GPPG00015671/GPPG00015811/GPPG00023015/GPPG00045092/GPPG00067768/GPPG00101535/GPPG00101538/GPPG00101557/GPPG00002597/GPPG00024521/GPPG00029479/GPPG00040191/GPPG00070909/GPPG00073989
CC	GO:0014704	intercalated disc	1.24606e-14	15	GPPG00011317/GPPG00015671/GPPG00015811/GPPG00023015/GPPG00045092/GPPG00067768/GPPG00101535/GPPG00101538/GPPG00101557/GPPG00002597/GPPG00024521/GPPG00029479/GPPG00040191/GPPG00070909/GPPG00073989
CC	GO:0034706	sodium channel complex	3.06675e-14	10	GPPG00004658/GPPG00006940/GPPG00011317/GPPG00015671/GPPG00015811/GPPG00017374/GPPG00017719/GPPG00023041/GPPG00074054/GPPG00077893
CC	GO:0098533	ATPase dependent transmembrane transport complex	3.99323e-14	10	GPPG00001762/GPPG00002597/GPPG00024521/GPPG00029479/GPPG00033774/GPPG00040191/GPPG00044815/GPPG00070909/GPPG00073302/GPPG00073989
CC	GO:0097489	multivesicular body, internal vesicle lumen	4.68311e-13	6	GPPG00014218/GPPG00018968/GPPG00018969/GPPG00020346/GPPG00021105/GPPG00082076
CC	GO:0070435	Shc-EGFR complex	1.51481e-12	6	GPPG00014218/GPPG00018968/GPPG00018969/GPPG00020346/GPPG00021105/GPPG00082076
CC	GO:0097487	multivesicular body, internal vesicle	3.693e-11	6	GPPG00014218/GPPG00018968/GPPG00018969/GPPG00020346/GPPG00021105/GPPG00082076
CC	GO:0016328	lateral plasma membrane	2.2518e-10	13	GPPG00014218/GPPG00014385/GPPG00018968/GPPG00018969/GPPG00020346/GPPG00021105/GPPG00028370/GPPG00028371/GPPG00045072/GPPG00067926/GPPG00067927/GPPG00075252/GPPG00082076
CC	GO:0005918	septate junction	6.83369e-10	10	GPPG00001762/GPPG00002597/GPPG00024521/GPPG00029479/GPPG00033774/GPPG00040191/GPPG00044815/GPPG00070909/GPPG00073302/GPPG00073989
CC	GO:0032809	neuronal cell body membrane	3.2455e-09	10	GPPG00001762/GPPG00033774/GPPG00044815/GPPG00073302/GPPG00004676/GPPG00023217/GPPG00029001/GPPG00033915/GPPG00036809/GPPG00039501
CC	GO:0044298	cell body membrane	3.2455e-09	10	GPPG00001762/GPPG00033774/GPPG00044815/GPPG00073302/GPPG00004676/GPPG00023217/GPPG00029001/GPPG00033915/GPPG00036809/GPPG00039501
CC	GO:1990794	basolateral part of cell	4.67636e-09	5	GPPG00024521/GPPG00029479/GPPG00040191/GPPG00070909/GPPG00073989
CC	GO:1990454	L-type voltage-gated calcium channel complex	9.38509e-09	6	GPPG00000756/GPPG00008971/GPPG00010838/GPPG00025923/GPPG00029511/GPPG00086650
CC	GO:0097574	lateral part of cell	4.10842e-08	5	GPPG00024521/GPPG00029479/GPPG00040191/GPPG00070909/GPPG00073989
CC	GO:0033268	node of Ranvier	1.20204e-07	6	GPPG00004658/GPPG00011317/GPPG00015671/GPPG00015811/GPPG00017374/GPPG00077893
CC	GO:1904949	ATPase complex	3.91644e-07	10	GPPG00001762/GPPG00002597/GPPG00024521/GPPG00029479/GPPG00033774/GPPG00040191/GPPG00044815/GPPG00070909/GPPG00073302/GPPG00073989
CC	GO:0060076	excitatory synapse	8.51103e-07	8	GPPG00040268/GPPG00070614/GPPG00070615/GPPG00078568/GPPG00082739/GPPG00083074/GPPG00084050/GPPG00086994
CC	GO:0044326	dendritic spine neck	1.27911e-06	4	GPPG00001762/GPPG00033774/GPPG00044815/GPPG00073302
CC	GO:0005905	clathrin-coated pit	2.91976e-06	8	GPPG00002678/GPPG00002764/GPPG00002766/GPPG00003836/GPPG00003838/GPPG00013828/GPPG00013830/GPPG00030008
CC	GO:0043194	axon initial segment	4.13269e-06	6	GPPG00004658/GPPG00011317/GPPG00015671/GPPG00015811/GPPG00017374/GPPG00077893
CC	GO:0032591	dendritic spine membrane	4.50925e-06	4	GPPG00004676/GPPG00023217/GPPG00033915/GPPG00039501
CC	GO:0005771	multivesicular body	1.14308e-05	6	GPPG00014218/GPPG00018968/GPPG00018969/GPPG00020346/GPPG00021105/GPPG00082076
CC	GO:0044327	dendritic spine head	1.7298e-05	4	GPPG00001762/GPPG00033774/GPPG00044815/GPPG00073302
CC	GO:0030666	endocytic vesicle membrane	6.79306e-05	8	GPPG00002678/GPPG00002764/GPPG00002766/GPPG00003836/GPPG00003838/GPPG00013828/GPPG00013830/GPPG00030008
CC	GO:0032590	dendrite membrane	7.2041e-05	6	GPPG00025923/GPPG00086650/GPPG00004676/GPPG00023217/GPPG00033915/GPPG00039501
CC	GO:0031901	early endosome membrane	0.000465429	6	GPPG00014218/GPPG00018968/GPPG00018969/GPPG00020346/GPPG00021105/GPPG00082076
CC	GO:0043198	dendritic shaft	0.000656522	6	GPPG00023015/GPPG00045092/GPPG00067768/GPPG00101535/GPPG00101538/GPPG00101557
CC	GO:0030665	clathrin-coated vesicle membrane	0.000685355	6	GPPG00014218/GPPG00018968/GPPG00018969/GPPG00020346/GPPG00021105/GPPG00082076
CC	GO:0032589	neuron projection membrane	0.00135938	6	GPPG00025923/GPPG00086650/GPPG00004676/GPPG00023217/GPPG00033915/GPPG00039501
CC	GO:0097228	sperm principal piece	0.0156475	2	GPPG00032155/GPPG00053950
CC	GO:0005826	actomyosin contractile ring	0.0219372	2	GPPG00001698/GPPG00071478
CC	GO:0001750	photoreceptor outer segment	0.0280099	4	GPPG00003760/GPPG00021492/GPPG00054679/GPPG00073559
CC	GO:0098839	postsynaptic density membrane	0.03328	2	GPPG00029001/GPPG00036809
CC	GO:0099634	postsynaptic specialization membrane	0.034517	2	GPPG00029001/GPPG00036809

## Sheet: ST9
Supplementary Table 9 Positively selected genes in G. przewalskii
GeneID	pvalue	dN/dS	Symbol
GPPG00099046	0	995.647	OR52E8
GPPG00023193	0	955.748	Rab34
GPPG00012046	0	951.291	--
GPPG00015785	0	947.749	P4ha1
GPPG00024771	0	920.372	KAZN
GPPG00009007	0	913.219	TRIM25
GPPG00072540	0	902.334	CYP11B
GPPG00003096	0	897.594	Def6
GPPG00022282	0	896.172	V-REL
GPPG00000969	0	883.499	VPS45
GPPG00089587	0	879.114	TOX3
GPPG00022533	0	861.691	GIMAP4
GPPG00008962	0	835.039	CCDC93
GPPG00009710	0	810.875	--
GPPG00074321	0	801.557	becn1
GPPG00062474	0	796.957	UNC5A
GPPG00019024	0	792.51	DGAT1
GPPG00068211	0	786.13	rmdn3
GPPG00001569	0	784.198	Ankk1
GPPG00001711	0	765.095	Klf11
GPPG00038812	0	719.351	smcr8a
GPPG00095421	0	710.71	Ctnnbl1
GPPG00020688	0	709.446	RSPO2
GPPG00028320	0	678.062	TET2
GPPG00023415	0	625.207	med20
GPPG00044912	0	624.011	snx14
GPPG00001696	0	613.236	SRGAP3
GPPG00001712	0	588.367	taf1b
GPPG00044302	0	562.418	C8A
GPPG00027948	0	561.837	pcnx4
GPPG00014393	0	554.628	Prdm11
GPPG00021826	0	551.341	F2rl1
GPPG00002612	0	531.233	EEF1AKMT4-ECE2
GPPG00045991	0	518.592	PSMA1
GPPG00017330	0	508.733	ANKAR
GPPG00063656	0	497.508	Gpc4
GPPG00010531	0	496.904	--
GPPG00014909	0	494.41	Ewsr1
GPPG00040069	0	469.39	Vps52
GPPG00024280	0	422.54	SNTG2
GPPG00000056	0	408.098	hif1a
GPPG00030052	0	400.881	fuom
GPPG00026249	0	384.633	--
GPPG00028327	0	327.803	SNED1
GPPG00009763	0	321.681	Enah
GPPG00014485	0	314.045	--
GPPG00073229	0	308.868	Txnl1
GPPG00000053	0	298.322	tlcd2
GPPG00002599	0	289.923	lig1
GPPG00004266	0	281.496	P2RY1
GPPG00047477	0	275.214	SLC22A23
GPPG00033988	0	264.632	MTSS1
GPPG00019004	0	252.393	--
GPPG00049889	0	252.245	Tlr8
GPPG00014811	0	247.842	CDAN1
GPPG00003697	0	243.628	pola1
GPPG00015282	0	239.385	FTCDNL1
GPPG00004531	0	234.384	BCL6
GPPG00025834	0	225.762	--
GPPG00020746	0	219.016	Rtn1
GPPG00029787	0	218.14	WDFY4
GPPG00043681	0	212.762	PIGG
GPPG00020744	0	209	tdrd9
GPPG00022379	0	205.468	mylk3
GPPG00003219	0	189.194	PPARD
GPPG00020654	0	186.419	cep76
GPPG00066208	0	183.244	GABPB1
GPPG00026003	0	176.01	USP25
GPPG00012803	0	171.073	TRDMT1
GPPG00004561	0	169.734	LDB2
GPPG00093157	0	164.915	NFATC3
GPPG00023270	0	162.763	--
GPPG00017227	0	158.272	fam149b1
GPPG00019680	0	153.2	GLYR1
GPPG00078745	0	150.28	cxxc4
GPPG00012505	0	149.759	Apba2
GPPG00038091	0	146.048	STPG4
GPPG00002908	0	138.416	CACNG6
GPPG00018701	0	135.36	Cspp1
GPPG00016671	0	122.313	--
GPPG00063361	0	121.929	Camk4
GPPG00005847	0	119.921	Psd
GPPG00047478	0	119.723	ANKRD11
GPPG00025156	0	119.667	SRCAP
GPPG00070896	0	117.955	RASEF
GPPG00027431	0	117.031	--
GPPG00045795	0	109.241	March7
GPPG00013781	0	107.471	SORBS2
GPPG00049489	0	107.177	Arid4b
GPPG00036392	0	106.095	MC1R
GPPG00048487	0	101.796	adgrl4
GPPG00066414	0	101.768	CBSL
GPPG00016974	0	100.041	CLEC16A
GPPG00011056	1e-09	663.002	FBLN5
GPPG00015754	1e-09	129.109	LRRC34
GPPG00001330	1e-09	125.148	Zdhhc4
GPPG00044133	2e-09	774.146	MOV10L1
GPPG00010511	3e-09	369.887	Ulk1
GPPG00006843	8e-09	366.748	plp
GPPG00001020	9e-09	276.007	rbfox1l
GPPG00010900	1.3e-08	943.521	RPP25L
GPPG00044564	1.3e-08	151.792	rnf152
GPPG00010403	1.4e-08	172.007	SELENOI
GPPG00031739	2.2e-08	937.297	Sbk1
GPPG00013289	4.2e-08	121.121	--
GPPG00045829	7.1e-08	175.078	NOS1AP
GPPG00004023	1.35e-07	905.475	--
GPPG00006262	1.38e-07	306.118	--
GPPG00029502	1.42e-07	137.608	--
GPPG00001440	1.51e-07	893.074	CCDC191
GPPG00012360	1.62e-07	173.233	VSIR
GPPG00097140	1.86e-07	116.11	MAFA
GPPG00000433	3.52e-07	207.049	Glod4
GPPG00012231	5.01e-07	610.797	mettl2a
GPPG00089891	6.86e-07	961.847	EPAS1
GPPG00043068	7.38e-07	237.099	Fsd2
GPPG00013282	9.4e-07	553.052	ERG28
GPPG00049915	9.45e-07	540.371	--
GPPG00048953	1.268e-06	888.144	EPB41L2
GPPG00001939	1.412e-06	324.178	--
GPPG00010004	1.997e-06	118.146	RAD51B
GPPG00031106	2.191e-06	186.557	PHYH
GPPG00053183	2.553e-06	858.505	nup85
GPPG00062231	3.022e-06	765.781	GHRH
GPPG00032911	1.1287e-05	716.17	--
GPPG00006016	7.4197e-05	173.774	AQP3
GPPG00073018	0.000137337	192.639	MKRN2OS
GPPG00071918	0.00016676	302.272	HRASLS
GPPG00008834	0.000210309	101.736	--
GPPG00080440	0.000339303	214.004	CDH4
GPPG00083805	0.00059169	535.527	--
GPPG00012123	0.000656197	756.776	Isy1
GPPG00009083	0.000860112	387.575	PIS1
GPPG00012677	0.00158453	503.239	ALAD
GPPG00057168	0.00208098	111.603	Pttg1ip
GPPG00015481	0.00233829	135.09	lrrc69
GPPG00010804	0.00332939	808.452	dnlz
GPPG00018662	0.00441999	692.419	Dnajc12
GPPG00007865	0.0055548	450.719	Chst7
GPPG00013924	0.00805845	143.65	acu-9
GPPG00040735	0.0122988	357.113	ASRGL1

## Sheet: ST10
Supplementary Table 10 Mapping rate of 11 schizothoracine fish to G. przewalskii genome
Species	Accsession No.	All Reads Num	Mapped Reads (Percentage)	Unmapped Reads (Percentage)
Schizopygopsis thermalis	SRR7628128	21441054	17335858 ( 80.85% )	4105196 ( 19.15% )
Gymnocypris dobula	SRR7628149	17450668	14398956 ( 82.51% )	3051712 ( 17.49% )
Gymnocypris eckloni eckloni	SRR7628145	18990508	17389780 ( 91.57% )	1600728 ( 8.43% )
Schizopygopsis pylzovi	SRR7628142	25971594	23176226 ( 89.24% )	2795368 ( 10.76% )
Schizopygopsis microcephalus	SRR7628132	14000952	12142620 ( 86.73% )	1858332 ( 13.27% )
Schizopygopsis younghusbandi younghusbandi	SRR7628122	15451158	12508720 ( 80.96% )	2942438 ( 19.04% )
Gymnocypris scleracanthus	SRR7628123	13925470	11637388 ( 83.57% )	2288082 ( 16.43% )
Schizopygopsis stoliczkai	SRR7628165	24551726	20690470 ( 84.27% )	3861256 ( 15.73% )
Gymnocypris chui longimandibularis	SRR7628140	27380436	22605134 ( 82.56% )	4775302 ( 17.44% )
Gymnocypris przewalskii	SRR7628112	28117450	26956199 (95.87%)	1161250 (4.13%)
Oxygymnocypris stewartii	SRR7628120	15970110	14339561 (89.79%)	1630549 (10.21%)
Gymnocypris chui chui	SRR7628130	26575800	22045840 ( 82.95% )	4529960 ( 17.05% )
Gymnocypris waddelli	SRR7628159	13774448	11428214 ( 82.97% )	2346234 ( 17.03% )

[truncated: 8 more sheets: ST11, ST12, ST13, ST14, ST15, ST16, ST17, ST18]
